# Supplementary material for: Compliance to contact lens wear and care among Jordanian adults
Source: PLoS One. 2023 Jan 11;18(1):e0280409. doi: 10.1371/journal.pone.0280409 (PMC9833521; doi:10.1371/journal.pone.0280409)
Supplement: S1 Data — (XLSX) [file pone.0280409.s003.xlsx]

## Sheet: Sheet1
Age	Gender	Residence	Education	Occupation	Smoking	Refractive error	Prescription	CL purchasing	CL solution	CL Type	CL Modality	CL Experience	Wear Per Day	Sharing Lenses	Sleeping with lenses	Showering with lenses	Overuse of Lens	Solution Old in storage case	Solution expiry awareness	Hand wash before lens use	Tap water use	Adherence written instruction	Lens case rinsing cleaning	Lens case replacement	Adherence aftercare visits
18	W	north	undergraduate	Students	1	None	Plano	Beauty center	No	D	A	6	6	1	2	2	1	3	4	4	3	3	2	2	3
18	M	middle	undergraduate	Students	1	Myopia	≤5	ECP	Multipurpose solution	A	B	12	6	1	1	1	2	3	1	1	1	1	4	1	1
18	M	middle	undergraduate	Students	1	Myopia	≤5	ECP	Multipurpose solution	A	B	12	6	1	1	1	2	3	1	1	1	1	4	1	1
18	M	middle	undergraduate	Students	1	Myopia	≤5	ECP	Multipurpose solution	A	B	12	6	1	1	1	2	3	1	1	1	3	4	1	1
18	M	south	undergraduate	Students	1	Myopia	≤5	Internet	No	A	A	12	6	1	2	1	1	3	4	4	1	3	4	1	3
18	M	south	undergraduate	Students	1	None	Plano	Beauty center	No	D	A	12	6	1	2	1	1	3	4	4	1	3	4	4	4
18	W	middle	undergraduate	Students	1	Myopia	≤5	ECP	Multipurpose solution	A	B	12	6	1	1	2	2	2	1	1	1	3	4	1	1
18	M	middle	undergraduate	Students	1	Myopia	≤5	Internet	No	A	A	12	5	1	1	1	1	3	4	2	2	3	4	2	3
18	W	middle	undergraduate	Students	1	Myopia	≤5	ECP	Multipurpose solution	A	B	24	8	1	2	3	2	3	2	1	2	3	2	2	3
18	W	middle	undergraduate	Students	0	Myopia	≤5	ECP	Multipurpose solution	A	B	24	6	1	1	2	2	1	1	1	1	3	1	3	2
18	W	middle	undergraduate	Students	0	None	Plano	ECP	Multipurpose solution	D	D	24	6	1	1	2	2	1	1	1	1	3	1	3	2
18	W	middle	undergraduate	Students	0	Myopia	≤5	ECP	Multipurpose solution	A	B	24	7	1	1	1	2	2	1	1	2	3	1	3	2
18	W	middle	undergraduate	Students	0	None	Plano	Beauty center	No	D	A	24	4	1	1	1	2	1	4	4	1	4	4	4	4
18	W	middle	undergraduate	Students	1	None	Plano	ECP	Multipurpose solution	D	D	24	5	1	1	1	2	3	1	1	1	3	4	2	3
18	M	middle	undergraduate	Students	1	Myopia	≤5	ECP	No	A	A	24	3	1	1	1	1	2	2	2	2	3	4	3	4
18	M	middle	undergraduate	Students	1	Myopia	≤5	ECP	Multipurpose solution	A	B	25	9	1	1	1	2	2	1	2	2	3	4	3	4
18	W	middle	undergraduate	Students	1	Myopia	≥5	ECP	Multipurpose solution	A	C	60	8	1	2	2	3	3	4	2	2	3	3	1	2
18	W	middle	undergraduate	Students	1	Myopia	≥5	ECP	Multipurpose solution	A	C	60	8	1	2	2	3	3	4	2	2	3	3	1	2
18	W	middle	undergraduate	Students	1	Myopia	≥5	ECP	Multipurpose solution	A	C	60	8	1	2	2	3	3	4	2	2	3	3	1	2
18	W	middle	undergraduate	Students	1	Myopia	≤5	ECP	H2O2	A	C	60	8	1	2	2	3	3	4	2	2	3	3	1	2
18	W	middle	undergraduate	Students	1	Myopia	≤5	ECP	Multipurpose solution	A	C	60	8	1	2	2	3	3	4	2	2	3	3	1	2
18	W	middle	undergraduate	Students	1	Myopia	≤5	ECP	Multipurpose solution	A	C	60	8	1	2	2	3	3	4	2	2	3	3	1	2
18	W	middle	undergraduate	Students	1	Myopia	≤5	ECP	Multipurpose solution	A	C	60	8	1	2	2	3	3	4	2	2	3	3	1	2
18	W	middle	undergraduate	Students	0	None	Plano	ECP	Multipurpose solution	D	B	60	4	1	2	2	2	1	1	1	1	3	3	3	2
18	W	middle	undergraduate	Students	0	None	Plano	ECP	Multipurpose solution	D	B	60	4	1	2	2	2	1	1	1	1	3	3	3	2
18	W	middle	postgraduate	Students	1	None	Plano	Beauty center	No	D	A	6	6	1	2	2	1	3	4	3	3	3	2	2	3
18	W	middle	undergraduate	Students	1	None	Plano	Beauty center	No	D	A	6	9	1	1	1	1	3	4	4	2	4	4	4	3
18	W	middle	undergraduate	Students	1	None	Plano	Beauty center	No	D	A	6	9	1	1	1	1	3	4	4	1	4	4	4	3
18	W	middle	undergraduate	Students	1	None	Plano	Beauty center	No	D	A	6	9	1	1	1	1	3	4	4	1	4	4	4	3
18	W	middle	undergraduate	Students	1	None	Plano	Beauty center	No	D	A	6	9	1	1	1	1	3	4	4	1	4	4	4	3
18	W	middle	undergraduate	Students	1	None	Plano	Beauty center	No	D	A	6	9	1	1	1	1	3	4	4	1	4	4	4	3
18	W	middle	undergraduate	Students	1	None	Plano	Beauty center	No	D	A	6	9	4	1	1	1	3	4	4	1	4	4	4	3
18	W	middle	undergraduate	Students	1	None	Plano	Beauty center	No	D	A	6	9	2	1	4	1	3	4	4	1	4	4	4	4
18	W	middle	undergraduate	Students	1	Myopia	≤5	ECP	No	A	A	6	9	2	1	4	1	2	1	1	2	3	4	4	4
18	M	middle	undergraduate	Students	0	Myopia	≤5	Internet	No	A	A	6	9	2	1	4	1	1	4	1	2	4	4	4	4
18	M	middle	undergraduate	Students	1	Myopia	≤5	Internet	No	A	A	6	9	2	1	4	1	3	4	3	2	4	4	4	3
18	W	middle	undergraduate	Students	1	None	Plano	ECP	Multipurpose solution	D	B	12	6	1	1	1	2	2	1	1	1	3	4	3	2
18	W	north	high school	Students	1	Myopia	≤5	ECP	Multipurpose solution	A	B	12	3	2	1	1	2	2	1	1	1	3	4	1	4
18	W	middle	high school	Students	1	None	Plano	ECP	Multipurpose solution	D	B	12	6	2	1	1	2	3	1	2	1	3	4	1	3
18	W	middle	high school	Students	1	None	Plano	ECP	Multipurpose solution	D	B	12	6	1	1	1	2	3	1	2	1	3	4	1	3
18	W	middle	undergraduate	Students	1	None	Plano	ECP	Multipurpose solution	D	B	12	6	1	1	4	1	3	1	1	1	3	3	1	3
18	W	middle	undergraduate	Students	1	None	Plano	ECP	Multipurpose solution	D	B	12	6	1	1	4	2	3	1	1	1	3	3	3	3
18	W	middle	undergraduate	Students	0	None	Plano	ECP	Multipurpose solution	D	D	12	6	1	1	1	2	3	3	1	1	3	3	1	3
18	M	middle	undergraduate	Students	1	Myopia	≤5	ECP	Multipurpose solution	A	B	12	6	2	1	1	2	2	1	1	1	3	4	1	4
18	M	middle	undergraduate	Students	1	Myopia	≤5	ECP	Multipurpose solution	A	B	12	6	2	1	1	2	3	3	1	1	3	4	1	4
18	M	south	undergraduate	Students	1	Myopia	≤5	Internet	No	A	A	12	6	1	2	1	1	3	4	4	2	4	4	4	3
18	M	south	undergraduate	Students	1	Myopia	≤5	Internet	No	A	A	12	6	1	2	1	1	3	4	2	2	4	4	4	3
18	W	middle	undergraduate	Students	1	None	Plano	ECP	Multipurpose solution	D	B	12	6	2	1	2	2	2	1	1	2	3	4	1	3
18	M	middle	undergraduate	Students	1	Myopia	≤5	Internet	No	A	A	12	5	1	1	1	1	3	4	2	2	3	3	2	3
18	W	middle	undergraduate	Students	1	None	Plano	ECP	Multipurpose solution	D	B	24	8	1	2	3	2	3	2	1	2	3	2	3	3
18	W	middle	postgraduate	Students	0	None	Plano	ECP	Multipurpose solution	D	B	24	6	2	1	2	2	1	1	1	1	3	3	3	2
18	W	middle	undergraduate	Students	0	Myopia	≤5	ECP	Multipurpose solution	A	B	24	7	1	1	1	2	2	1	1	2	3	1	3	2
18	W	middle	postgraduate	Students	0	None	Plano	Beauty center	No	D	A	24	4	2	1	1	2	1	4	1	1	3	4	4	3
18	W	middle	undergraduate	Students	1	None	Plano	ECP	Multipurpose solution	D	D	24	5	1	1	1	2	3	1	1	1	3	4	2	3
18	W	middle	postgraduate	Students	1	Myopia	≤5	ECP	No	A	A	60	8	1	2	2	1	3	2	2	2	3	3	4	2
18	W	middle	undergraduate	Students	1	Myopia	≤5	ECP	H2O2	A	C	60	8	1	2	2	3	3	2	2	2	3	3	1	2
18	W	middle	high school	Students	0	Myopia	≤5	ECP	Multipurpose solution	A	C	60	8	1	2	2	1	1	4	2	2	4	3	1	2
19	W	middle	undergraduate	Students	1	None	Plano	Beauty center	No	D	A	4	4	1	1	1	2	3	4	1	1	4	4	4	3
19	W	middle	undergraduate	Students	1	None	Plano	Beauty center	No	D	A	4	4	3	1	1	2	3	4	4	1	4	4	4	3
19	W	middle	undergraduate	Students	1	None	Plano	Beauty center	No	D	A	4	4	1	4	1	2	3	4	4	1	4	4	4	3
19	W	middle	undergraduate	Students	1	None	Plano	Beauty center	No	D	A	4	4	1	1	1	2	3	4	4	1	4	4	4	3
19	W	middle	undergraduate	Students	1	None	Plano	Beauty center	No	D	A	4	4	1	1	1	2	3	4	4	1	4	4	4	3
19	M	middle	undergraduate	Students	1	Myopia	≤5	Internet	No	A	A	48	6	2	1	1	2	3	4	4	1	4	3	3	3
19	W	middle	undergraduate	Students	0	None	Plano	ECP	Multipurpose solution	D	B	48	8	1	1	2	2	1	1	2	3	4	3	3	4
19	M	middle	undergraduate	Students	0	Myopia	≤5	ECP	Multipurpose solution	A	B	60	8	1	2	1	2	1	2	1	2	4	3	3	2
19	M	middle	undergraduate	Students	1	Myopia	≤5	ECP	No	A	A	72	6	1	2	1	3	3	1	1	1	4	3	4	4
20	W	north	undergraduate	Students	1	None	Plano	Beauty center	No	D	A	6	6	1	2	2	1	3	4	4	3	3	2	2	3
20	W	middle	undergraduate	Students	1	None	Plano	ECP	Multipurpose solution	D	B	6	6	1	1	2	2	3	1	1	1	4	4	3	2
20	W	middle	undergraduate	Students	1	None	Plano	ECP	Multipurpose solution	D	B	6	6	1	1	2	2	3	1	1	1	4	4	3	2
20	W	middle	undergraduate	Students	0	None	Plano	ECP	Multipurpose solution	D	B	6	5	1	1	1	2	1	1	1	1	4	3	1	3
20	W	middle	undergraduate	Students	0	None	Plano	ECP	Multipurpose solution	D	D	6	8	1	1	1	2	1	1	1	1	4	3	1	3
20	M	middle	undergraduate	Students	1	Myopia	≤5	ECP	Multipurpose solution	A	B	12	8	1	1	2	2	3	1	1	1	4	4	3	2
20	W	middle	undergraduate	Students	1	None	Plano	ECP	Multipurpose solution	D	D	12	5	1	1	1	2	3	1	1	2	4	4	3	2
20	W	middle	undergraduate	Students	1	None	Plano	ECP	Multipurpose solution	D	B	12	5	1	1	1	2	3	1	1	2	4	4	3	2
20	W	north	undergraduate	Students	0	Myopia	≤5	ECP	Multipurpose solution	A	B	12	6	1	2	1	2	1	1	4	1	4	1	1	4
20	W	middle	undergraduate	Students	0	None	Plano	ECP	Multipurpose solution	D	B	12	5	1	1	1	2	1	1	1	1	4	3	1	3
20	M	north	undergraduate	Students	0	Astigmatism	≥5	ECP	Multipurpose solution	C	C	12	7	1	1	1	3	1	1	4	1	4	1	1	4
20	M	north	undergraduate	Students	1	Myopia	≤5	ECP	Multipurpose solution	A	B	12	7	1	1	1	2	3	1	1	1	4	4	1	4
20	W	middle	undergraduate	Students	0	None	Plano	ECP	Multipurpose solution	D	B	12	9	1	1	1	2	1	1	1	1	4	3	1	3
20	W	north	undergraduate	Students	0	None	Plano	ECP	Multipurpose solution	D	B	12	9	1	1	1	2	1	1	1	1	4	3	1	3
20	W	north	undergraduate	Students	0	None	Plano	ECP	Multipurpose solution	D	B	12	9	1	1	1	2	1	1	1	1	4	3	1	3
20	W	middle	undergraduate	Students	0	None	Plano	ECP	Multipurpose solution	D	B	12	6	1	2	1	2	1	1	1	1	4	3	1	3
20	W	middle	undergraduate	Students	0	Myopia	≤5	ECP	Multipurpose solution	A	B	12	6	1	2	2	2	1	1	1	1	4	1	1	4
20	M	middle	undergraduate	Students	0	Myopia	≤5	Internet	No	A	A	18	5	1	1	1	1	1	4	4	1	4	4	3	2
20	M	middle	undergraduate	Students	0	Myopia	≤5	Internet	No	A	A	18	5	1	1	1	1	1	4	4	1	4	4	3	2
20	W	middle	undergraduate	Students	0	None	Plano	ECP	Multipurpose solution	D	B	24	4	1	1	1	2	1	1	1	1	4	3	2	3
20	W	middle	undergraduate	Students	0	None	Plano	ECP	Multipurpose solution	D	B	24	4	1	1	1	2	1	1	1	1	4	3	2	3
20	W	middle	undergraduate	Students	0	None	Plano	ECP	Multipurpose solution	D	B	24	4	1	1	1	2	1	1	1	1	4	3	2	3
20	W	middle	undergraduate	Students	0	None	Plano	ECP	Multipurpose solution	D	B	24	4	1	1	1	2	1	1	1	1	4	3	2	3
20	W	middle	undergraduate	Students	0	None	Plano	ECP	Multipurpose solution	D	B	24	4	1	1	1	2	1	1	1	1	4	3	2	3
20	W	middle	undergraduate	Students	0	None	Plano	ECP	Multipurpose solution	D	B	24	4	1	1	1	2	1	1	1	1	4	3	2	3
20	W	middle	undergraduate	Students	0	None	Plano	ECP	Multipurpose solution	D	B	24	4	1	1	1	2	1	1	1	1	4	3	2	3
20	W	middle	undergraduate	Students	0	None	Plano	ECP	Multipurpose solution	D	B	24	4	1	1	1	2	1	1	1	1	4	3	2	3
20	W	middle	undergraduate	Students	0	None	Plano	ECP	Multipurpose solution	D	B	24	4	1	1	1	2	1	1	1	1	4	3	2	3
20	W	middle	undergraduate	Students	0	None	Plano	ECP	Multipurpose solution	D	B	24	4	1	1	1	2	1	1	1	1	4	3	2	3
20	W	middle	undergraduate	Students	0	None	Plano	ECP	Multipurpose solution	D	B	24	4	1	1	1	2	1	1	1	1	4	3	2	3
20	W	south	undergraduate	Students	0	None	Plano	ECP	Multipurpose solution	D	B	24	6	1	1	1	2	1	1	1	1	4	3	1	3
20	M	middle	undergraduate	Students	0	Myopia	≤5	ECP	No	A	A	24	7	1	1	1	1	1	1	1	1	4	4	4	4
20	M	north	undergraduate	Students	1	Myopia	≤5	ECP	Multipurpose solution	A	B	24	6	1	2	1	2	3	1	1	1	4	4	1	4
20	W	middle	undergraduate	Students	0	None	Plano	Pharmacy	No	D	A	24	9	1	1	2	1	1	2	2	1	4	4	2	3
20	W	middle	undergraduate	Students	0	Keratoconus	≥5	ECP	Multipurpose solution	C	C	48	7	1	2	3	3	1	3	4	3	4	3	2	3
20	W	middle	undergraduate	Students	0	Keratoconus	≥5	ECP	Multipurpose solution	C	C	48	8	1	2	3	3	1	2	4	3	4	3	2	3
20	M	south	undergraduate	Students	1	Myopia	≤5	ECP	Multipurpose solution	A	B	48	5	1	2	2	2	3	4	2	2	4	3	1	2
20	M	south	undergraduate	Students	1	Myopia	≤5	ECP	Multipurpose solution	A	B	48	5	1	2	2	2	3	4	2	2	4	3	1	2
20	M	south	undergraduate	Students	1	Myopia	≤5	ECP	Multipurpose solution	A	B	27	5	1	2	2	2	3	4	2	2	4	4	1	2
20	M	south	undergraduate	Students	1	Myopia	≤5	ECP	Multipurpose solution	A	B	27	5	1	2	2	2	3	4	2	2	4	4	1	2
20	M	south	undergraduate	Students	1	Myopia	≤5	ECP	Multipurpose solution	A	B	27	5	1	2	2	2	3	4	2	2	4	4	1	2
20	M	south	undergraduate	Students	1	Myopia	≤5	ECP	Multipurpose solution	A	B	27	5	1	2	2	2	4	4	2	2	4	4	1	2
20	M	south	undergraduate	Students	1	Myopia	≤5	ECP	Multipurpose solution	A	B	27	5	1	2	2	2	4	4	2	2	4	4	1	2
20	W	middle	undergraduate	Students	0	Myopia	≤5	ECP	No	A	A	27	4	1	1	1	1	2	1	2	2	4	4	3	2
20	M	north	undergraduate	Students	0	Myopia	≤5	ECP	Multipurpose solution	A	C	27	6	1	1	1	3	1	1	1	1	4	1	1	4
20	M	north	undergraduate	Students	0	Myopia	≤5	ECP	Multipurpose solution	A	C	27	6	1	1	1	3	1	1	1	1	4	1	1	4
20	M	south	undergraduate	Students	1	Myopia	≤5	ECP	Multipurpose solution	A	B	48	8	1	1	1	2	4	1	1	1	4	3	1	4
20	W	middle	undergraduate	Students	0	None	Plano	Pharmacy	No	D	A	29	7	1	2	1	2	1	1	1	1	4	4	4	3
20	W	middle	undergraduate	Students	0	None	Plano	ECP	Multipurpose solution	D	B	29	7	1	2	1	2	1	1	1	1	4	3	1	3
20	W	middle	undergraduate	Students	0	None	Plano	ECP	Multipurpose solution	D	B	29	7	1	2	1	2	1	1	1	1	4	3	1	3
20	W	middle	undergraduate	Students	0	None	Plano	ECP	Multipurpose solution	D	B	29	7	1	2	1	2	1	1	1	1	4	3	1	3
20	W	middle	undergraduate	Students	0	None	Plano	ECP	Multipurpose solution	D	B	29	7	1	2	1	2	1	1	1	1	4	3	1	3
20	W	middle	undergraduate	Students	0	None	Plano	ECP	Multipurpose solution	D	B	29	7	1	2	1	2	1	1	1	1	4	3	1	3
20	W	middle	undergraduate	Students	0	None	Plano	ECP	Multipurpose solution	D	B	29	7	1	2	1	2	1	1	1	1	4	3	1	3
20	W	middle	undergraduate	Students	0	None	Plano	ECP	Multipurpose solution	D	B	29	7	1	2	1	2	1	1	1	1	4	3	1	3
20	W	middle	undergraduate	Students	0	None	Plano	ECP	Multipurpose solution	D	B	29	7	1	2	1	2	1	1	1	1	4	3	1	3
20	W	middle	undergraduate	Students	0	None	Plano	ECP	Multipurpose solution	D	B	29	7	1	2	1	2	1	1	1	1	4	3	1	3
20	W	middle	undergraduate	Students	0	None	Plano	ECP	Multipurpose solution	D	B	29	7	1	2	1	2	1	1	1	1	4	3	1	3
20	W	middle	undergraduate	Students	0	None	Plano	ECP	Multipurpose solution	D	B	29	7	1	2	1	2	1	1	1	1	4	3	1	3
20	W	middle	undergraduate	Students	0	None	Plano	ECP	Multipurpose solution	D	B	29	5	1	2	2	2	1	1	1	1	4	3	1	3
20	W	middle	undergraduate	Students	0	Myopia	≤5	ECP	Multipurpose solution	A	B	29	8	1	1	1	2	2	1	2	2	4	1	3	4
20	M	middle	undergraduate	Students	0	Myopia	≤5	ECP	Multipurpose solution	A	B	60	6	1	1	1	2	1	1	1	1	4	3	1	1
20	W	middle	high school	Students	0	None	Plano	ECP	Multipurpose solution	D	B	5	7	1	1	1	2	1	1	3	1	4	3	3	3
20	W	north	high school	Students	1	None	Plano	Pharmacy	No	D	A	6	6	1	2	2	1	2	2	3	3	3	2	3	3
20	W	middle	high school	Students	1	None	Plano	ECP	Multipurpose solution	D	B	6	6	1	1	2	2	2	1	1	1	4	4	3	2
20	W	middle	postgraduate	Students	1	None	Plano	ECP	Multipurpose solution	D	B	6	6	1	1	2	2	4	1	1	1	4	4	3	2
20	W	middle	high school	Students	0	None	Plano	ECP	Multipurpose solution	D	B	6	5	1	1	1	2	1	2	1	1	4	3	1	3
20	W	middle	undergraduate	Students	0	None	Plano	ECP	Multipurpose solution	D	B	6	8	1	1	4	2	1	2	1	1	4	3	1	3
20	W	middle	undergraduate	Students	0	None	Plano	ECP	Multipurpose solution	D	B	6	8	1	1	4	1	1	1	1	1	4	3	1	3
20	W	middle	undergraduate	Students	1	None	Plano	ECP	Multipurpose solution	D	B	6	8	1	2	4	1	4	1	1	1	4	4	1	3
20	W	middle	undergraduate	Students	1	Myopia	≤5	ECP	Multipurpose solution	A	B	6	8	1	2	4	1	2	1	1	1	4	4	1	1
20	W	middle	undergraduate	Students	1	None	Plano	ECP	Multipurpose solution	D	B	6	8	1	2	1	1	4	1	3	1	4	4	1	3
20	W	middle	undergraduate	Students	1	None	Plano	ECP	Multipurpose solution	D	B	6	8	2	2	1	2	4	1	3	1	4	4	1	3
20	W	middle	undergraduate	Students	0	None	Plano	ECP	Multipurpose solution	D	B	6	8	2	1	1	2	1	1	3	1	4	3	1	3
20	W	middle	undergraduate	Students	0	None	Plano	ECP	Multipurpose solution	D	B	6	8	2	1	1	2	2	1	1	1	4	3	1	3
20	W	middle	undergraduate	Students	0	None	Plano	Pharmacy	No	D	A	6	8	2	1	1	2	1	3	1	1	4	4	4	3
20	M	middle	undergraduate	Students	1	Myopia	≤5	Internet	No	A	A	6	8	2	1	1	2	4	4	4	1	4	4	4	3
20	M	middle	undergraduate	Students	1	Myopia	≤5	Internet	No	A	A	6	8	1	1	1	2	4	4	4	1	4	4	4	3
20	M	middle	undergraduate	Students	1	Myopia	≤5	Internet	No	A	A	6	6	2	2	3	1	4	4	4	2	4	4	2	3
20	W	north	undergraduate	Students	1	None	Plano	Pharmacy	No	D	A	12	6	2	2	2	1	4	2	1	3	2	2	2	3
20	M	middle	undergraduate	Students	1	Myopia	≤5	ECP	Multipurpose solution	A	B	12	8	1	1	2	2	4	1	2	1	4	4	3	2
20	M	middle	undergraduate	Students	1	Myopia	≤5	ECP	Multipurpose solution	A	B	12	8	1	1	2	1	4	1	2	1	4	4	3	2
20	W	middle	high school	Students	1	None	Plano	ECP	Multipurpose solution	D	B	12	5	1	1	1	2	4	1	2	2	4	4	3	2
20	W	middle	undergraduate	Students	1	None	Plano	ECP	Multipurpose solution	D	B	12	5	1	1	1	2	4	2	2	2	4	4	3	2
20	W	middle	undergraduate	Students	0	None	Plano	ECP	Multipurpose solution	D	B	12	5	2	1	1	2	2	1	4	1	4	3	1	3
20	M	north	undergraduate	Students	0	Astigmatism	≥5	ECP	Multipurpose solution	C	C	12	7	1	1	1	3	2	1	4	1	4	1	1	4
20	M	north	undergraduate	Students	1	Myopia	≤5	ECP	No	A	A	12	7	1	1	1	2	4	1	1	1	4	4	4	1
20	W	middle	undergraduate	Students	0	None	Plano	Pharmacy	Multipurpose solution	D	B	12	9	1	1	4	2	1	1	1	1	4	3	3	3
20	W	north	undergraduate	Students	0	None	Plano	Pharmacy	Multipurpose solution	D	B	12	9	1	1	4	2	3	1	1	1	4	3	3	3
20	W	north	undergraduate	Students	0	None	Plano	Pharmacy	Multipurpose solution	D	B	12	9	1	1	4	2	2	1	1	1	4	3	1	3
20	W	middle	undergraduate	Students	0	Myopia	≤5	ECP	No	A	A	12	6	2	2	2	2	2	3	1	1	4	4	4	1
20	M	middle	undergraduate	Students	0	Myopia	≤5	Internet	No	A	A	18	5	1	1	1	1	1	4	4	1	3	4	3	2
20	M	middle	high school	Students	0	Myopia	≤5	Internet	No	A	A	18	5	1	1	1	1	1	4	4	1	3	4	3	2
20	W	middle	undergraduate	Students	0	None	Plano	Pharmacy	Multipurpose solution	D	B	24	4	1	1	1	2	2	1	1	1	3	3	2	3
20	W	middle	undergraduate	Students	0	None	Plano	Pharmacy	Multipurpose solution	D	B	24	4	1	1	1	2	1	1	1	1	3	3	2	3
20	W	middle	undergraduate	Students	0	None	Plano	Pharmacy	Multipurpose solution	D	B	24	4	1	1	1	2	1	1	1	1	3	3	2	3
20	W	middle	postgraduate	Students	0	None	Plano	Pharmacy	Multipurpose solution	D	B	24	4	1	1	1	2	1	3	1	3	3	3	2	3
20	W	middle	undergraduate	Students	0	None	Plano	Pharmacy	Multipurpose solution	D	B	24	4	1	1	1	2	2	1	1	1	3	3	2	3
20	W	middle	undergraduate	Students	0	None	Plano	Pharmacy	Multipurpose solution	D	B	24	4	1	1	1	2	1	1	1	1	3	3	2	3
20	W	middle	undergraduate	Students	0	None	Plano	Pharmacy	Multipurpose solution	D	B	24	4	1	1	1	2	2	1	1	1	3	3	2	3
20	W	middle	undergraduate	Students	0	None	Plano	Pharmacy	Multipurpose solution	D	B	24	4	1	1	1	2	1	1	1	1	3	3	2	3
20	W	middle	undergraduate	Students	0	None	Plano	Pharmacy	No	D	A	24	4	1	1	1	2	2	1	1	1	3	4	2	3
20	W	south	postgraduate	Students	0	None	Plano	Pharmacy	Multipurpose solution	D	B	24	6	1	1	1	2	1	1	1	1	3	3	1	3
20	M	middle	postgraduate	Students	0	Myopia	≤5	ECP	No	A	A	24	7	1	1	1	1	1	2	1	1	3	4	4	4
20	M	north	undergraduate	Students	1	Myopia	≤5	ECP	Multipurpose solution	A	B	24	6	1	2	1	2	2	1	1	1	3	4	1	1
20	W	middle	postgraduate	Students	0	None	Plano	Pharmacy	No	D	A	24	9	2	1	2	1	1	2	2	1	3	4	2	3
20	W	middle	postgraduate	Students	0	Keratoconus	≥5	ECP	Multipurpose solution	C	C	29	8	1	2	3	3	2	3	4	3	4	1	2	3
20	M	middle	postgraduate	Students	0	Keratoconus	≥5	ECP	Multipurpose solution	C	C	29	9	1	2	3	1	1	2	4	2	4	1	2	3
20	M	south	undergraduate	Students	0	Myopia	≤5	ECP	Multipurpose solution	A	B	29	5	1	2	2	2	1	4	2	2	3	1	1	2
20	M	south	postgraduate	Students	0	Myopia	≤5	ECP	Multipurpose solution	A	B	29	5	1	2	2	2	1	4	2	2	3	1	1	2
20	M	south	undergraduate	Students	1	Myopia	≤5	ECP	Multipurpose solution	A	B	30	5	1	2	2	2	4	4	2	2	3	4	1	2
20	W	middle	postgraduate	Students	0	None	Plano	Pharmacy	Multipurpose solution	D	B	30	7	1	2	4	2	1	1	1	1	3	3	1	3
20	W	middle	postgraduate	Students	0	None	Plano	Pharmacy	Multipurpose solution	D	B	30	5	1	2	4	2	1	1	1	1	3	3	1	3
20	W	middle	postgraduate	Students	0	Myopia	≤5	ECP	Multipurpose solution	A	B	30	8	1	1	1	2	2	1	2	2	3	1	3	4
20	M	middle	undergraduate	Students	0	Myopia	≤5	ECP	Multipurpose solution	A	B	60	6	1	1	1	2	1	1	1	1	3	3	1	4
21	W	middle	undergraduate	Students	0	None	Plano	Pharmacy	Multipurpose solution	D	B	5	7	1	1	1	2	1	1	1	1	3	3	1	3
21	W	middle	undergraduate	Students	0	None	Plano	Pharmacy	Multipurpose solution	D	B	5	7	1	1	1	2	1	1	1	1	3	3	1	3
21	W	middle	undergraduate	Students	0	None	Plano	Pharmacy	Multipurpose solution	D	B	5	7	1	1	1	2	1	1	1	1	3	3	1	3
21	W	middle	undergraduate	Students	0	None	Plano	Pharmacy	Multipurpose solution	D	B	5	7	1	1	1	2	1	1	1	1	3	3	1	3
21	W	middle	undergraduate	Students	0	None	Plano	Pharmacy	Multipurpose solution	D	B	5	7	1	1	1	2	1	1	1	1	3	3	1	3
21	W	middle	undergraduate	Students	0	None	Plano	Pharmacy	Multipurpose solution	D	B	5	7	1	1	1	2	1	1	1	1	3	3	1	3
21	W	south	undergraduate	Students	0	None	Plano	Pharmacy	Multipurpose solution	D	B	5	8	1	1	1	2	1	1	1	1	3	3	1	3
21	W	north	undergraduate	Students	1	Myopia	≤5	ECP	Multipurpose solution	A	B	6	5	1	1	1	2	4	1	1	1	3	4	1	4
21	W	middle	undergraduate	Students	1	None	Plano	Pharmacy	Multipurpose solution	D	B	6	4	1	1	3	2	4	2	1	1	3	4	2	3
21	M	north	undergraduate	Students	0	Astigmatism	≥5	ECP	Multipurpose solution	C	C	12	7	1	1	1	3	1	1	4	1	4	1	1	4
21	M	middle	undergraduate	Students	1	Myopia	≤5	ECP	Multipurpose solution	A	B	12	8	1	1	1	2	4	1	1	1	3	4	1	4
21	W	middle	undergraduate	Students	1	None	Plano	Pharmacy	No	D	A	18	9	1	1	1	1	4	1	1	1	3	4	3	2
21	W	middle	undergraduate	Students	1	None	Plano	Pharmacy	No	D	A	18	9	1	1	1	1	4	1	1	1	3	4	3	2
21	W	middle	undergraduate	Students	1	Myopia	≤5	ECP	No	A	A	24	6	1	1	1	1	2	1	1	2	3	4	3	2
21	W	north	undergraduate	Students	1	None	Plano	Pharmacy	No	D	A	24	4	1	1	1	1	4	1	1	1	3	4	4	3
21	W	north	undergraduate	Students	1	None	Plano	Pharmacy	No	D	A	24	4	1	1	1	1	4	1	1	1	3	4	4	3
21	M	middle	undergraduate	Students	1	Myopia	≤5	ECP	Multipurpose solution	A	B	24	5	1	2	2	2	4	1	1	1	3	4	1	4
21	M	middle	undergraduate	Students	1	Myopia	≤5	ECP	Multipurpose solution	A	B	24	7	1	1	2	2	4	1	1	1	3	4	1	4
21	W	middle	undergraduate	Students	0	None	Plano	Pharmacy	No	D	A	24	5	1	1	1	1	1	1	2	1	3	4	2	3
21	M	middle	undergraduate	Students	0	Myopia	≤5	ECP	Multipurpose solution	A	B	24	5	1	1	2	2	1	1	2	1	3	1	2	4
21	M	south	undergraduate	Students	0	Keratoconus	≥5	ECP	Multipurpose solution	C	C	30	9	1	2	2	3	1	2	4	3	4	1	2	3
21	M	south	undergraduate	Students	0	Keratoconus	≥5	ECP	Multipurpose solution	C	C	30	10	1	2	3	3	1	2	4	3	4	1	2	3
21	M	middle	undergraduate	Students	1	Myopia	≤5	ECP	Multipurpose solution	A	B	30	6	1	1	1	2	4	1	1	2	3	4	3	2
21	M	middle	undergraduate	Students	1	Myopia	≤5	ECP	Multipurpose solution	A	B	30	6	1	1	1	2	4	1	1	2	3	4	3	2
21	M	middle	undergraduate	Students	0	Myopia	≤5	ECP	Multipurpose solution	A	B	30	8	1	1	1	2	1	1	1	1	3	1	1	4
21	W	middle	undergraduate	Students	0	Myopia	≤5	ECP	Multipurpose solution	A	B	30	4	1	2	2	2	1	1	1	1	3	1	1	4
21	M	middle	undergraduate	Students	1	Myopia	≤5	ECP	Multipurpose solution	A	B	30	9	1	1	2	2	2	1	1	1	3	4	1	4
21	W	middle	high school	Students	0	None	Plano	Pharmacy	Multipurpose solution	D	B	5	7	1	1	4	2	2	1	1	1	3	3	1	4
21	W	middle	high school	Students	0	None	Plano	Pharmacy	Multipurpose solution	D	B	5	7	1	1	1	2	1	1	1	1	3	3	1	4
21	W	middle	high school	Students	0	None	Plano	Pharmacy	Multipurpose solution	D	B	5	7	1	1	1	2	1	1	1	1	3	3	1	4
21	W	middle	high school	Students	0	None	Plano	Pharmacy	Multipurpose solution	D	B	5	7	1	1	1	2	1	1	1	1	3	3	3	3
21	W	middle	high school	Students	0	Myopia	≤5	ECP	Multipurpose solution	A	B	5	7	1	1	1	2	1	1	1	1	3	1	3	4
21	W	middle	high school	Students	0	Myopia	≤5	ECP	Multipurpose solution	A	B	5	7	1	1	1	2	1	1	1	1	3	1	3	4
21	W	middle	high school	Students	0	None	Plano	Pharmacy	Multipurpose solution	D	B	5	7	1	1	1	2	1	1	1	1	3	3	3	3
21	W	middle	high school	Students	0	None	Plano	Pharmacy	Multipurpose solution	D	B	5	7	2	1	1	2	1	1	1	1	3	3	1	3
21	W	south	postgraduate	Students	0	None	Plano	Pharmacy	Multipurpose solution	D	B	5	8	2	2	4	2	1	1	1	1	3	3	1	3
21	W	south	high school	Students	0	None	Plano	Pharmacy	Multipurpose solution	D	B	5	8	2	2	4	2	1	1	1	1	3	3	1	3
21	W	south	postgraduate	Students	0	None	Plano	Pharmacy	No	D	A	5	8	1	2	4	1	1	1	1	1	3	3	3	3
21	W	south	postgraduate	Students	0	Myopia	≤5	ECP	No	A	A	5	8	1	2	4	1	1	2	1	1	3	3	3	4
21	W	middle	high school	Students	0	None	Plano	Internet	No	D	A	5	8	1	4	1	1	1	4	4	2	3	4	4	3
21	W	south	high school	Students	0	Myopia	≤5	ECP	No	A	A	5	8	1	1	1	1	2	1	1	2	3	4	4	4
21	M	south	high school	Students	0	Myopia	≤5	ECP	Multipurpose solution	A	B	5	8	1	1	1	1	2	1	1	1	1	1	1	4
21	W	south	high school	Students	0	None	Plano	Pharmacy	Multipurpose solution	D	B	5	8	1	1	1	2	1	3	3	1	3	3	1	3
21	W	south	high school	Students	0	Myopia	≤5	ECP	Multipurpose solution	A	B	5	8	1	1	1	2	1	3	3	2	1	1	1	4
21	W	north	undergraduate	Students	1	Myopia	≤5	ECP	Multipurpose solution	A	B	6	5	1	1	4	2	4	1	1	1	1	4	1	4
21	W	middle	undergraduate	Students	1	None	Plano	Pharmacy	Multipurpose solution	D	B	6	4	2	1	3	2	4	2	1	2	1	4	2	3
21	M	north	undergraduate	Students	0	Astigmatism	≥5	ECP	Multipurpose solution	C	C	12	11	1	1	1	3	2	2	4	1	4	4	1	4
21	M	middle	undergraduate	Students	1	Myopia	≤5	ECP	Multipurpose solution	A	B	12	8	2	1	4	2	4	1	1	1	1	4	3	4
21	W	middle	high school	Students	1	None	Plano	Internet	No	D	A	18	9	1	1	1	1	4	4	4	1	1	4	3	2
21	W	middle	undergraduate	Students	1	None	Plano	Internet	No	D	A	18	9	1	1	1	1	4	4	4	1	3	4	3	2
21	W	middle	undergraduate	Students	1	Myopia	≤5	ECP	No	A	A	24	6	2	1	1	1	2	1	1	2	1	4	3	2
21	W	north	postgraduate	Students	1	None	Plano	Internet	No	D	A	24	4	2	1	1	1	4	4	4	1	1	4	4	3
21	W	north	postgraduate	Students	1	None	Plano	Internet	No	D	A	24	4	1	1	1	1	4	4	4	1	1	4	4	3
21	M	middle	undergraduate	Students	1	Myopia	≤5	ECP	Multipurpose solution	A	B	24	5	1	2	2	2	4	1	1	1	1	4	1	4
21	M	middle	undergraduate	Students	1	Myopia	≤5	ECP	Multipurpose solution	A	B	24	7	1	1	2	1	2	3	1	1	1	4	1	4
21	W	middle	postgraduate	Students	0	None	Plano	Internet	No	D	A	24	5	2	1	1	1	1	4	2	1	1	4	2	3
21	M	middle	undergraduate	Students	0	Myopia	≤5	ECP	Multipurpose solution	A	B	24	5	1	1	2	2	1	1	2	1	1	1	2	4
21	W	south	undergraduate	Students	0	Myopia	≤5	ECP	Multipurpose solution	A	C	30	5	1	2	2	3	1	2	1	3	1	1	2	3
21	M	south	postgraduate	Students	0	Keratoconus	≥5	ECP	Multipurpose solution	C	C	30	12	1	2	3	3	1	2	4	3	4	1	2	3
21	M	middle	undergraduate	Students	1	Myopia	≤5	ECP	Multipurpose solution	A	B	30	6	1	1	1	2	4	1	1	2	1	4	3	2
21	M	middle	postgraduate	Students	1	Myopia	≤5	ECP	Multipurpose solution	A	B	30	6	1	1	1	2	4	1	1	2	1	4	3	2
21	M	middle	postgraduate	Students	0	Myopia	≤5	ECP	Multipurpose solution	A	B	30	8	1	1	1	2	2	1	1	1	1	1	3	4
21	W	middle	undergraduate	Students	0	Myopia	≤5	ECP	Multipurpose solution	A	B	30	4	1	2	4	2	1	1	1	1	1	1	1	4
21	M	middle	undergraduate	Students	1	Myopia	≤5	ECP	Multipurpose solution	A	B	30	9	1	1	2	2	2	1	1	1	1	4	1	4
22	W	middle	undergraduate	Students	1	Myopia	≤5	ECP	Multipurpose solution	A	B	6	8	2	2	3	2	4	2	1	3	2	3	2	3
22	W	middle	undergraduate	Students	1	Myopia	≤5	ECP	Multipurpose solution	A	B	6	8	2	2	1	2	4	2	1	3	3	2	2	3
22	W	middle	undergraduate	Students	1	Myopia	≤5	ECP	Multipurpose solution	A	B	6	8	1	2	3	2	4	2	1	3	2	2	2	3
22	W	middle	undergraduate	Students	0	None	Plano	Pharmacy	Multipurpose solution	D	B	6	6	1	2	2	2	1	1	1	1	1	3	1	3
22	M	middle	undergraduate	Students	1	Myopia	≤5	ECP	No	A	A	6	7	1	2	1	1	2	2	2	2	1	4	2	4
22	W	middle	undergraduate	Students	0	None	Plano	Pharmacy	Multipurpose solution	D	B	9	8	1	1	1	2	1	1	1	1	1	3	3	2
22	W	middle	undergraduate	Students	0	None	Plano	Pharmacy	Multipurpose solution	D	B	9	8	1	1	1	2	1	1	1	1	1	3	3	2
22	W	middle	undergraduate	Students	0	None	Plano	Pharmacy	Multipurpose solution	D	B	9	8	1	1	1	2	1	1	1	1	1	3	3	2
22	W	middle	undergraduate	Students	0	None	Plano	Pharmacy	Multipurpose solution	D	B	9	8	1	1	1	2	1	1	1	1	1	3	3	2
22	W	middle	undergraduate	Students	0	None	Plano	Pharmacy	Multipurpose solution	D	B	9	8	1	1	1	2	1	1	1	1	1	3	3	2
22	W	middle	undergraduate	Students	0	None	Plano	Pharmacy	Multipurpose solution	D	B	9	8	1	1	1	2	1	1	1	1	1	3	3	2
22	W	middle	undergraduate	Students	0	None	Plano	Pharmacy	Multipurpose solution	D	B	9	8	1	1	1	2	1	1	1	1	1	3	3	2
22	W	middle	undergraduate	Students	0	None	Plano	Internet	No	D	A	9	7	1	1	1	1	1	4	4	1	1	4	4	3
22	W	north	undergraduate	Students	1	None	Plano	Internet	No	D	A	12	6	1	2	2	1	3	4	4	3	2	4	2	3
22	M	middle	undergraduate	Students	1	Myopia	≤5	ECP	No	A	A	12	8	1	1	1	1	2	1	2	2	1	4	3	2
22	W	middle	undergraduate	Students	0	None	Plano	Pharmacy	Multipurpose solution	D	B	12	6	1	1	1	2	1	1	1	1	1	3	1	3
22	M	north	undergraduate	Students	0	Astigmatism	≥5	ECP	Multipurpose solution	C	C	12	6	1	1	1	3	1	1	4	1	4	1	1	4
22	M	north	undergraduate	Students	1	Myopia	≤5	ECP	Multipurpose solution	A	B	12	7	1	1	1	2	3	1	1	1	1	4	1	1
22	W	north	undergraduate	Students	1	Myopia	≤5	ECP	Multipurpose solution	A	B	12	9	1	1	1	2	3	1	1	1	1	4	1	1
22	W	south	undergraduate	Students	0	None	Plano	Pharmacy	Multipurpose solution	D	D	12	14	1	2	1	3	1	1	1	1	1	3	1	3
22	W	middle	undergraduate	Students	0	None	Plano	Pharmacy	Multipurpose solution	D	B	12	5	1	1	2	2	1	1	1	1	1	3	1	3
22	W	middle	undergraduate	Students	0	None	Plano	Pharmacy	Multipurpose solution	D	B	12	6	1	1	2	2	1	1	1	1	1	3	1	3
22	W	middle	undergraduate	Students	1	None	Plano	Internet	No	D	A	12	7	2	1	1	1	3	4	4	3	1	4	4	3
22	W	north	undergraduate	Students	1	Myopia	≤5	ECP	Multipurpose solution	A	C	24	6	1	1	1	3	3	3	2	2	1	4	1	3
22	W	north	undergraduate	Students	1	Myopia	≤5	ECP	Multipurpose solution	A	C	24	6	1	1	1	3	3	3	2	2	1	4	1	3
22	W	north	undergraduate	Students	1	Myopia	≤5	ECP	Multipurpose solution	A	C	24	6	1	1	1	3	3	3	2	2	1	4	1	3
22	W	north	undergraduate	Students	1	Myopia	≤5	ECP	Multipurpose solution	A	C	24	6	1	1	1	3	3	3	2	2	1	4	1	3
22	W	north	undergraduate	Students	1	Myopia	≤5	ECP	Multipurpose solution	A	C	24	6	1	1	1	3	3	3	2	2	1	4	1	3
22	W	north	undergraduate	Students	1	Myopia	≤5	ECP	Multipurpose solution	A	C	24	6	1	1	1	3	3	3	2	2	1	4	1	3
22	W	north	undergraduate	Students	1	Myopia	≤5	ECP	H2O2	A	C	24	6	1	1	1	3	3	3	2	2	1	4	1	3
22	W	middle	undergraduate	Students	1	Myopia	≤5	ECP	Multipurpose solution	A	B	24	8	1	2	2	2	3	2	1	3	3	2	2	3
22	W	middle	undergraduate	Students	1	Myopia	≤5	ECP	Multipurpose solution	A	B	24	8	1	2	3	2	3	2	1	3	3	2	2	3
22	W	middle	undergraduate	Students	1	None	Plano	Pharmacy	Multipurpose solution	D	B	24	8	1	2	2	2	3	2	1	3	2	2	2	3
22	M	middle	undergraduate	Students	0	Myopia	≤5	Internet	No	A	A	24	7	1	1	1	1	1	4	1	1	1	4	3	2
22	M	middle	undergraduate	Students	0	Myopia	≤5	Internet	No	A	A	24	7	1	1	1	1	1	4	1	1	1	4	3	2
22	W	middle	undergraduate	Students	0	None	Plano	Pharmacy	Multipurpose solution	D	B	24	7	1	1	1	2	1	1	1	1	1	3	1	3
22	W	middle	undergraduate	Students	0	None	Plano	Pharmacy	Multipurpose solution	D	B	24	7	1	1	1	2	1	1	1	1	1	3	1	3
22	M	middle	undergraduate	Students	1	Myopia	≤5	ECP	Multipurpose solution	A	B	24	8	1	1	1	2	3	2	2	1	1	4	2	1
22	M	middle	undergraduate	Students	0	Keratoconus	≥5	ECP	Multipurpose solution	C	C	30	9	1	2	2	3	1	2	4	2	4	1	2	3
22	M	middle	undergraduate	Students	1	Myopia	≤5	ECP	Multipurpose solution	A	B	30	5	1	1	1	2	3	1	1	1	1	4	3	2
22	M	middle	undergraduate	Students	1	Myopia	≤5	ECP	Multipurpose solution	A	B	30	5	1	1	1	2	3	1	1	1	1	4	3	2
22	W	middle	undergraduate	Students	0	None	Plano	Pharmacy	Multipurpose solution	D	B	30	7	1	1	1	2	1	1	1	2	1	3	3	2
22	W	middle	undergraduate	Students	0	None	Plano	Pharmacy	Multipurpose solution	D	B	30	7	1	1	1	2	1	1	1	2	1	3	3	2
22	W	north	undergraduate	Students	1	Myopia	≤5	ECP	Multipurpose solution	A	B	30	5	1	1	1	2	3	1	1	1	1	4	1	1
22	W	middle	undergraduate	Students	0	None	Plano	Pharmacy	Multipurpose solution	D	B	30	6	1	1	1	2	1	1	1	1	1	3	1	3
22	W	middle	undergraduate	Students	0	None	Plano	Beauty center	Multipurpose solution	D	B	30	7	3	1	2	2	1	1	2	1	1	3	2	3
22	M	south	undergraduate	Students	0	Myopia	≤5	ECP	No	A	A	60	6	1	1	1	1	1	1	1	1	3	3	4	1
22	W	middle	undergraduate	Students	0	None	Plano	Internet	No	D	A	60	6	1	1	1	1	1	4	2	2	3	3	2	3
22	W	middle	undergraduate	Students	1	Myopia	≤5	ECP	Multipurpose solution	A	C	72	6	1	2	1	3	3	1	1	1	3	3	1	1
22	W	middle	undergraduate	Students	1	Myopia	≤5	ECP	Multipurpose solution	A	C	72	6	1	2	1	3	3	1	1	1	3	3	1	1
22	W	middle	undergraduate	Students	1	Myopia	≤5	ECP	Multipurpose solution	A	C	72	6	1	2	1	3	3	1	1	1	3	3	1	1
22	W	middle	undergraduate	Students	1	Myopia	≤5	ECP	Multipurpose solution	A	C	72	6	1	2	1	3	3	1	1	1	3	3	1	1
22	W	middle	undergraduate	Students	1	Myopia	≤5	ECP	Multipurpose solution	A	C	72	6	1	2	1	3	3	1	1	1	3	3	1	1
22	W	middle	undergraduate	Students	1	Myopia	≤5	ECP	Multipurpose solution	A	C	72	6	1	2	1	3	3	1	1	1	3	3	1	1
22	W	middle	undergraduate	Students	1	Myopia	≤5	ECP	Multipurpose solution	A	C	72	6	1	2	1	3	3	1	1	1	3	3	1	1
22	M	middle	undergraduate	Students	1	Myopia	≤5	ECP	Multipurpose solution	A	C	72	6	1	2	1	3	3	1	1	1	3	3	1	1
22	M	middle	undergraduate	Students	1	Myopia	≤5	ECP	Multipurpose solution	A	C	72	6	1	2	1	3	3	1	1	1	3	3	1	1
22	M	middle	undergraduate	Students	1	Myopia	≤5	ECP	Multipurpose solution	A	C	72	6	1	2	1	3	3	1	1	1	3	3	1	1
22	M	middle	undergraduate	Students	1	Myopia	≤5	ECP	Multipurpose solution	A	C	72	6	1	2	1	3	3	1	1	1	3	3	1	1
22	W	middle	high school	Students	1	Myopia	≤5	ECP	Multipurpose solution	A	B	6	8	2	2	3	2	4	3	1	3	2	3	2	3
22	W	middle	high school	Students	1	Myopia	≤5	ECP	Multipurpose solution	A	B	6	8	2	2	1	2	2	3	3	3	3	2	2	3
22	W	middle	high school	Students	0	Myopia	≤5	ECP	Multipurpose solution	A	B	6	8	1	2	3	2	2	2	1	3	2	2	2	3
22	W	middle	undergraduate	Students	0	None	Plano	Beauty center	Multipurpose solution	D	B	6	6	1	2	2	2	1	3	1	2	1	3	1	4
22	M	middle	undergraduate	Students	1	Myopia	≤5	ECP	No	A	A	6	7	2	2	1	1	2	2	2	2	1	4	2	1
22	W	middle	undergraduate	Students	0	None	Plano	Beauty center	Multipurpose solution	D	B	7	7	2	1	1	1	1	1	1	1	1	3	1	3
22	W	middle	undergraduate	Students	0	None	Plano	Beauty center	Multipurpose solution	D	B	7	7	1	4	1	1	1	1	1	1	1	3	1	3
22	W	middle	undergraduate	Students	0	None	Plano	Beauty center	Multipurpose solution	D	B	7	7	1	1	1	1	1	1	1	1	1	3	1	3
22	W	middle	high school	Students	0	None	Plano	Beauty center	Multipurpose solution	D	B	7	7	1	1	1	2	1	1	1	1	1	3	1	3
22	W	middle	undergraduate	Students	0	None	Plano	Internet	No	D	A	7	7	1	1	1	2	1	4	1	1	3	4	4	3
22	W	middle	undergraduate	Students	0	None	Plano	Internet	No	D	A	7	7	1	1	1	2	1	4	1	1	1	4	3	3
22	W	middle	undergraduate	Students	0	None	Plano	Beauty center	Multipurpose solution	D	B	7	7	3	1	1	2	1	1	1	1	3	4	1	3
22	W	middle	undergraduate	Students	0	None	Plano	Beauty center	Multipurpose solution	D	B	7	7	1	1	1	2	1	1	3	2	1	3	3	3
22	W	middle	undergraduate	Students	0	None	Plano	Beauty center	Multipurpose solution	D	B	9	8	1	2	1	1	4	3	1	1	1	3	3	4
22	W	middle	undergraduate	Students	0	None	Plano	Beauty center	Multipurpose solution	D	B	9	8	4	1	1	1	2	1	3	1	1	3	3	4
22	W	middle	undergraduate	Students	0	None	Plano	Internet	No	D	A	9	8	1	1	1	1	1	4	3	1	1	4	3	4
22	W	middle	undergraduate	Students	0	None	Plano	Internet	No	D	A	9	8	1	1	1	1	1	4	3	1	1	4	3	4
22	W	middle	undergraduate	Students	0	None	Plano	ECP	No	D	A	9	8	1	1	1	1	1	1	3	1	1	4	3	4
22	W	middle	undergraduate	Students	0	Myopia	≤5	ECP	Multipurpose solution	A	B	9	8	1	1	4	2	1	1	4	1	1	1	3	2
22	W	middle	undergraduate	Students	0	None	Plano	ECP	No	D	A	9	7	2	1	1	1	1	1	4	1	1	4	4	4
22	W	north	undergraduate	Students	1	None	Plano	ECP	No	D	A	12	6	2	2	2	1	4	3	4	3	2	4	2	3
22	M	middle	undergraduate	Students	1	Myopia	≤5	ECP	No	A	A	12	8	1	1	1	1	2	1	2	2	1	4	3	2
22	W	middle	undergraduate	Students	0	None	Plano	ECP	No	D	A	12	6	2	1	1	2	1	1	4	1	1	4	4	4
22	M	north	undergraduate	Students	0	Astigmatism	≥5	ECP	Multipurpose solution	C	C	12	6	1	1	1	3	1	1	4	1	4	1	1	4
22	M	north	undergraduate	Students	1	Myopia	≤5	ECP	Multipurpose solution	A	B	12	7	1	2	1	2	4	1	1	2	1	4	1	1
22	W	north	undergraduate	Students	1	Myopia	≤5	ECP	Multipurpose solution	A	B	12	9	1	1	1	2	2	1	1	1	1	4	1	1
22	W	south	undergraduate	Students	0	None	Plano	Beauty center	Multipurpose solution	D	D	12	14	1	2	1	3	1	1	1	1	1	4	1	4
22	W	middle	undergraduate	Students	0	None	Plano	Beauty center	Multipurpose solution	D	B	12	5	1	1	2	2	2	1	1	1	1	4	1	4
22	W	middle	undergraduate	Students	0	None	Plano	ECP	No	D	A	12	6	1	1	2	2	2	3	1	1	1	4	4	4
22	W	middle	undergraduate	Students	1	None	Plano	ECP	No	D	A	12	7	2	1	1	1	2	1	4	3	1	4	4	4
22	W	north	undergraduate	Students	1	Myopia	≤5	ECP	Multipurpose solution	A	C	24	6	1	1	1	3	4	3	2	2	1	4	1	3
22	W	north	undergraduate	Students	1	Myopia	≤5	ECP	Multipurpose solution	A	C	24	6	1	1	1	3	4	3	2	2	1	4	1	3
22	W	north	undergraduate	Students	1	None	Plano	ECP	No	D	A	24	6	1	1	1	3	4	3	2	2	1	4	4	3
22	W	north	undergraduate	Students	1	None	Plano	ECP	No	D	A	24	6	1	1	1	3	4	3	2	2	1	4	4	3
22	M	north	undergraduate	Students	1	Myopia	≤5	ECP	H2O2	A	C	24	6	1	1	1	3	4	3	2	2	1	4	1	3
22	M	north	undergraduate	Students	0	Myopia	≤5	ECP	Multipurpose solution	A	C	24	6	1	1	1	3	1	3	2	2	1	1	3	3
22	W	middle	undergraduate	Students	1	Myopia	≤5	ECP	Multipurpose solution	A	B	24	8	1	2	2	2	2	2	1	3	3	2	2	3
22	W	middle	postgraduate	Students	1	None	Plano	Beauty center	Multipurpose solution	D	B	24	8	1	2	2	2	2	2	1	3	2	2	2	3
22	M	middle	undergraduate	Students	0	Myopia	≤5	Internet	No	A	A	24	7	1	1	1	1	1	4	1	1	1	4	3	2
22	M	middle	undergraduate	Students	0	Myopia	≤5	Internet	No	A	A	24	7	1	1	1	1	1	4	1	1	1	4	3	2
22	W	middle	postgraduate	Students	0	None	Plano	Beauty center	Multipurpose solution	D	B	24	7	3	1	1	2	1	2	1	1	1	3	1	4
22	W	middle	postgraduate	Students	0	None	Plano	Pharmacy	Multipurpose solution	D	B	24	7	1	1	1	2	1	2	1	1	1	3	1	4
22	M	middle	undergraduate	Students	1	Myopia	≤5	ECP	Multipurpose solution	A	B	24	8	2	1	1	2	4	2	2	1	1	4	3	1
22	W	middle	undergraduate	Students	0	None	Plano	ECP	No	D	A	30	9	1	2	2	1	1	2	1	3	1	4	2	3
22	M	middle	undergraduate	Students	1	Myopia	≤5	ECP	Multipurpose solution	A	B	33	5	1	1	1	2	4	1	1	1	3	3	3	2
22	M	middle	postgraduate	Students	1	Myopia	≤5	ECP	Multipurpose solution	A	B	33	5	1	1	1	2	4	1	1	1	3	3	3	2
22	W	middle	undergraduate	Students	0	None	Plano	Pharmacy	Multipurpose solution	D	B	33	7	1	1	1	2	1	1	1	2	3	3	3	2
22	W	north	postgraduate	Students	1	Myopia	≤5	ECP	Multipurpose solution	A	B	33	5	1	1	1	2	4	1	1	1	3	3	1	1
22	W	middle	undergraduate	Students	0	None	Plano	Pharmacy	Multipurpose solution	D	B	33	6	2	1	1	2	1	1	1	1	3	3	3	4
22	W	middle	postgraduate	Students	0	None	Plano	Pharmacy	Multipurpose solution	D	B	33	7	1	1	2	2	1	1	2	1	3	3	3	4
22	M	south	postgraduate	Students	0	Myopia	≤5	ECP	No	A	A	60	6	1	1	1	1	1	1	1	1	3	3	4	1
22	W	middle	high school	Students	0	None	Plano	ECP	No	D	A	60	6	1	1	1	1	2	2	2	2	3	3	2	4
22	W	middle	undergraduate	Students	1	Myopia	≤5	ECP	Multipurpose solution	A	C	72	6	1	2	1	3	4	1	1	1	3	3	1	4
22	W	middle	postgraduate	Students	0	Myopia	≤5	ECP	Multipurpose solution	A	C	72	6	1	2	1	3	2	1	1	1	3	3	1	4
22	M	middle	high school	Students	0	Myopia	≤5	ECP	No	A	A	72	6	1	2	1	1	1	1	1	3	3	3	4	1
22	W	middle	high school	Students	0	Myopia	≤5	ECP	Multipurpose solution	A	C	72	6	1	2	4	3	1	1	1	1	3	3	1	1
22	M	middle	undergraduate	Students	1	Myopia	≤5	ECP	Multipurpose solution	A	C	72	6	1	2	1	3	2	1	1	1	3	3	1	1
22	M	middle	postgraduate	Students	0	Myopia	≤5	ECP	No	A	A	72	6	1	2	1	1	1	1	1	2	3	3	4	1
22	M	middle	undergraduate	Students	1	Myopia	≤5	ECP	No	A	A	72	6	1	2	1	1	4	3	1	1	3	3	4	1
23	W	middle	undergraduate	Students	1	None	Plano	Pharmacy	Multipurpose solution	D	B	1	12	1	1	4	2	2	1	4	1	1	2	1	4
23	W	middle	undergraduate	Students	1	None	Plano	Pharmacy	Multipurpose solution	D	B	1	12	1	1	4	2	2	1	4	1	1	2	1	4
23	W	middle	undergraduate	Students	1	None	Plano	Pharmacy	Multipurpose solution	D	B	1	12	1	1	4	2	4	1	4	1	1	2	1	4
23	W	middle	undergraduate	Students	1	None	Plano	Pharmacy	Multipurpose solution	D	B	1	12	1	1	4	2	2	1	4	1	1	2	1	4
23	W	middle	undergraduate	Students	1	None	Plano	Pharmacy	Multipurpose solution	D	B	1	12	1	1	4	2	2	1	4	1	1	2	1	4
23	W	middle	undergraduate	Clerical	1	None	Plano	Pharmacy	Multipurpose solution	D	B	1	12	1	1	4	2	2	1	4	1	1	2	1	4
23	W	middle	undergraduate	Clerical	0	None	Plano	Pharmacy	Multipurpose solution	D	B	6	7	1	1	1	2	1	1	1	1	1	3	1	4
23	W	middle	undergraduate	Clerical	0	None	Plano	Pharmacy	Multipurpose solution	D	B	6	7	1	1	1	2	1	1	1	1	1	3	1	4
23	W	middle	undergraduate	Clerical	0	None	Plano	Pharmacy	Multipurpose solution	D	B	6	7	1	1	1	2	1	1	1	1	1	3	1	4
23	W	middle	undergraduate	Clerical	0	None	Plano	Pharmacy	Multipurpose solution	D	B	6	7	1	1	1	2	1	1	1	1	1	3	1	4
23	W	middle	undergraduate	Clerical	0	None	Plano	Pharmacy	Multipurpose solution	D	B	6	7	1	1	1	2	1	1	1	1	1	3	1	4
23	M	middle	undergraduate	Clerical	0	Myopia	≤5	ECP	Multipurpose solution	A	B	6	7	1	1	1	2	1	1	1	1	1	1	1	1
23	M	middle	undergraduate	Clerical	0	Myopia	≤5	ECP	Multipurpose solution	A	B	6	7	1	1	1	2	1	1	1	1	1	1	1	1
23	M	middle	undergraduate	Clerical	0	Myopia	≤5	ECP	Multipurpose solution	A	B	6	7	1	1	1	2	1	1	1	1	1	1	1	1
23	M	middle	undergraduate	Clerical	0	Myopia	≤5	ECP	Multipurpose solution	A	B	6	7	1	1	1	2	1	1	1	1	1	1	1	1
23	M	middle	undergraduate	Clerical	0	Myopia	≤5	ECP	Multipurpose solution	A	B	6	7	1	1	1	2	1	1	1	1	1	1	1	1
23	M	south	undergraduate	Clerical	1	Myopia	≤5	ECP	Multipurpose solution	A	B	6	8	1	1	1	2	4	1	1	1	1	4	1	1
23	W	middle	undergraduate	Clerical	0	Myopia	≤5	ECP	Multipurpose solution	A	B	6	7	1	2	3	2	1	3	1	1	1	1	2	1
23	W	middle	undergraduate	Clerical	0	Myopia	≤5	ECP	Multipurpose solution	A	B	6	7	1	2	3	2	1	3	1	1	1	1	2	1
23	W	middle	undergraduate	Clerical	0	Myopia	≤5	ECP	Multipurpose solution	A	B	6	7	1	2	3	2	1	3	1	1	1	1	2	1
23	W	middle	undergraduate	Clerical	0	Myopia	≤5	ECP	Multipurpose solution	A	B	6	7	1	2	3	2	1	3	1	1	1	1	2	1
23	W	middle	undergraduate	Clerical	0	Myopia	≤5	ECP	Multipurpose solution	A	B	6	7	1	2	3	2	1	3	1	1	1	1	2	1
23	W	middle	undergraduate	Clerical	0	Myopia	≤5	ECP	Multipurpose solution	A	B	6	7	1	2	3	2	1	3	1	1	1	1	2	1
23	W	middle	undergraduate	Clerical	0	Myopia	≤5	ECP	Multipurpose solution	A	B	6	7	1	2	3	2	1	3	1	1	1	1	2	1
23	W	north	undergraduate	Clerical	1	None	Plano	ECP	No	D	A	12	6	1	2	2	1	4	3	1	3	1	4	2	3
23	W	south	undergraduate	Clerical	1	Myopia	≤5	ECP	Multipurpose solution	A	B	12	4	1	1	1	2	4	1	1	1	1	4	1	1
23	M	north	undergraduate	Clerical	1	Myopia	≤5	ECP	Multipurpose solution	A	B	12	7	1	1	1	1	4	1	1	1	1	4	1	1
23	W	south	undergraduate	Clerical	0	None	Plano	Beauty center	Multipurpose solution	D	B	12	5	1	2	1	2	1	1	1	1	1	3	1	4
23	W	south	undergraduate	Clerical	0	None	Plano	Beauty center	Multipurpose solution	D	B	12	5	1	2	1	2	1	1	1	1	1	3	1	4
23	M	middle	undergraduate	Clerical	1	Myopia	≤5	ECP	Multipurpose solution	A	B	12	4	1	1	2	2	4	1	1	1	1	4	1	1
23	W	middle	undergraduate	Clerical	1	None	Plano	ECP	No	D	A	21	4	1	2	1	1	4	1	1	1	1	4	3	2
23	W	middle	undergraduate	Clerical	1	None	Plano	ECP	No	D	A	21	4	1	2	1	1	4	1	1	1	1	4	3	2
23	M	middle	undergraduate	Clerical	0	Myopia	≤5	Internet	No	A	A	22	5	1	1	1	1	1	4	1	2	1	4	3	2
23	M	middle	undergraduate	Clerical	0	Myopia	≤5	Internet	No	A	A	22	5	1	1	1	1	1	4	1	2	1	4	3	2
23	M	north	undergraduate	Professional	0	Myopia	≤5	Internet	No	A	A	24	6	1	1	1	1	1	4	1	1	1	4	4	3
23	M	north	undergraduate	Professional	0	Myopia	≤5	Internet	No	A	A	24	6	1	1	1	1	1	4	1	1	1	4	4	3
23	M	north	undergraduate	Professional	0	Keratoconus	≥5	ECP	Multipurpose solution	C	C	24	7	1	1	1	3	1	1	4	1	4	1	1	3
23	m	north	undergraduate	Professional	1	Myopia	≤5	Internet	No	A	A	24	7	1	1	1	1	4	4	1	1	1	4	4	3
23	M	middle	undergraduate	Professional	1	Myopia	≤5	ECP	Multipurpose solution	A	B	24	8	1	1	1	2	4	1	1	1	1	4	1	1
23	W	north	undergraduate	Clerical	1	Myopia	≤5	ECP	Multipurpose solution	A	B	24	9	1	1	1	2	4	1	1	1	1	4	1	1
23	M	middle	undergraduate	Clerical	1	Myopia	≤5	ECP	Multipurpose solution	A	B	24	8	1	1	2	2	3	1	1	1	1	4	1	1
23	W	middle	undergraduate	Clerical	1	Myopia	≤5	ECP	Multipurpose solution	A	B	24	5	1	2	2	2	3	1	1	1	1	4	1	1
23	M	north	undergraduate	Clerical	0	Keratoconus	≥5	ECP	Multipurpose solution	C	C	24	9	1	1	1	3	1	3	3	1	4	2	2	3
23	M	north	undergraduate	Clerical	0	Keratoconus	≥5	ECP	Multipurpose solution	C	C	24	9	1	1	1	3	1	3	4	1	4	2	2	3
23	M	north	undergraduate	Clerical	0	Keratoconus	≥5	ECP	Multipurpose solution	C	C	24	9	1	1	1	3	1	3	4	1	4	2	2	3
23	M	north	undergraduate	Clerical	0	Keratoconus	≥5	ECP	Multipurpose solution	C	C	24	9	1	1	1	3	1	3	4	1	4	2	2	3
23	M	north	undergraduate	Clerical	0	Keratoconus	≥5	ECP	Multipurpose solution	C	C	24	9	1	1	1	3	1	3	4	1	3	2	2	3
23	M	north	undergraduate	Clerical	0	Keratoconus	≥5	ECP	Multipurpose solution	C	C	24	9	1	1	1	3	1	3	4	1	3	2	2	3
23	M	north	undergraduate	Clerical	0	Keratoconus	≥5	ECP	H2O2	C	C	24	9	1	1	1	3	1	3	4	1	3	2	2	2
23	M	middle	undergraduate	Clerical	0	Keratoconus	≥5	ECP	H2O2	C	C	33	9	1	2	2	3	1	2	4	3	3	3	2	3
23	W	north	undergraduate	Clerical	0	Myopia	≤5	ECP	Multipurpose solution	A	B	33	9	1	1	1	2	1	1	1	1	3	3	1	1
23	W	north	undergraduate	Professional	0	Myopia	≤5	ECP	Multipurpose solution	A	B	33	9	1	1	1	2	1	1	1	1	3	3	1	1
23	W	middle	undergraduate	Professional	0	None	Plano	ECP	No	D	A	33	7	1	1	1	1	1	1	1	3	3	3	4	4
23	M	middle	undergraduate	Professional	0	Myopia	≤5	ECP	Multipurpose solution	A	B	33	6	1	1	2	2	1	2	2	1	3	3	2	1
23	W	middle	undergraduate	Professional	1	None	Plano	Beauty center	Multipurpose solution	D	B	33	9	1	1	1	2	2	2	2	2	3	3	2	4
23	M	middle	undergraduate	Professional	1	Myopia	≤5	ECP	Multipurpose solution	A	B	33	7	1	1	1	2	2	1	2	2	3	3	3	1
23	M	middle	undergraduate	Professional	1	Myopia	≤5	ECP	Multipurpose solution	A	B	60	7	1	1	1	2	3	1	1	1	3	3	1	1
23	W	middle	undergraduate	Professional	1	None	Plano	ECP	No	D	A	60	8	1	1	3	1	3	2	2	1	3	3	2	4
23	W	middle	undergraduate	Professional	1	Myopia	≤5	ECP	Multipurpose solution	A	B	1	12	1	2	4	2	2	3	4	1	1	2	1	1
23	W	middle	undergraduate	Professional	0	None	Plano	Beauty center	Multipurpose solution	D	B	1	12	1	2	4	1	2	3	4	1	3	2	1	4
23	W	middle	undergraduate	Professional	0	None	Plano	Beauty center	No	D	A	1	12	1	2	4	1	1	4	4	1	3	2	3	4
23	W	middle	undergraduate	Professional	0	Myopia	≤5	Internet	No	A	A	1	12	2	1	4	1	1	4	4	1	3	2	3	4
23	W	middle	undergraduate	Professional	1	None	Plano	Beauty center	Multipurpose solution	D	B	1	12	2	1	4	2	2	3	4	1	1	2	3	4
23	W	middle	undergraduate	Professional	1	Myopia	≤5	ECP	Multipurpose solution	A	B	1	12	2	1	4	2	2	3	4	2	1	2	3	4
23	W	middle	undergraduate	Professional	0	None	Plano	Beauty center	Multipurpose solution	D	B	5	6	2	1	1	1	2	1	1	1	3	4	3	4
23	W	middle	undergraduate	Professional	0	None	Plano	Beauty center	Multipurpose solution	D	B	5	6	2	2	1	1	1	3	1	1	3	4	3	4
23	W	middle	undergraduate	Professional	0	None	Plano	Beauty center	Multipurpose solution	D	B	5	6	2	2	1	1	1	3	1	1	1	4	1	4
23	W	middle	undergraduate	Professional	0	None	Plano	Beauty center	Multipurpose solution	D	B	5	6	2	2	1	1	1	3	1	2	1	4	1	4
23	W	middle	undergraduate	Professional	0	None	Plano	Beauty center	Multipurpose solution	D	B	5	6	1	2	1	1	1	3	3	2	1	3	1	4
23	W	middle	undergraduate	Professional	0	Myopia	≤5	ECP	Multipurpose solution	A	B	5	6	1	1	1	2	1	3	3	2	1	4	1	1
23	W	middle	undergraduate	Professional	0	Myopia	≤5	Internet	No	A	A	5	6	1	1	1	2	1	4	3	2	1	4	4	3
23	W	middle	high school	Professional	0	Myopia	≤5	ECP	No	A	A	5	6	1	1	4	2	4	1	1	1	1	4	4	1
23	W	middle	high school	Professional	0	Myopia	≤5	ECP	No	A	A	5	6	1	1	4	2	2	1	1	1	1	4	4	1
23	W	middle	undergraduate	Professional	0	None	Plano	Beauty center	Multipurpose solution	D	B	6	7	1	1	1	2	1	3	1	1	1	4	1	4
23	W	middle	high school	Professional	0	Myopia	≤5	ECP	Multipurpose solution	A	B	6	7	1	1	1	2	2	3	1	1	1	4	1	4
23	W	middle	undergraduate	Professional	0	Myopia	≤5	ECP	Multipurpose solution	A	B	6	7	1	1	1	2	2	3	1	1	1	4	1	4
23	W	middle	undergraduate	Professional	0	Myopia	≤5	ECP	Multipurpose solution	A	B	6	7	1	1	1	2	1	3	1	1	1	4	1	4
23	W	middle	undergraduate	Professional	0	None	Plano	Beauty center	Multipurpose solution	D	B	6	7	1	1	1	2	1	1	3	1	1	3	1	4
23	W	middle	undergraduate	Professional	0	None	Plano	Beauty center	Multipurpose solution	D	B	6	7	1	1	1	2	1	1	3	1	1	3	1	4
23	M	middle	high school	Professional	0	Myopia	≤5	ECP	Multipurpose solution	A	B	6	7	1	1	1	2	2	1	3	2	1	1	1	4
23	M	middle	undergraduate	Professional	0	Myopia	≤5	ECP	Multipurpose solution	A	B	6	7	1	1	1	2	1	1	3	1	1	1	1	1
23	M	middle	undergraduate	Professional	0	Myopia	≤5	ECP	Multipurpose solution	A	B	6	7	1	1	1	2	1	1	3	1	1	1	3	4
23	M	middle	undergraduate	Professional	0	Myopia	≤5	ECP	Multipurpose solution	A	B	6	7	1	1	4	2	2	2	1	1	1	1	1	1
23	M	south	undergraduate	Professional	1	Myopia	≤5	Internet	No	A	A	6	8	1	1	1	2	3	4	1	1	4	4	4	3
23	W	middle	undergraduate	Professional	0	Myopia	≤5	ECP	Multipurpose solution	A	B	6	7	1	2	3	2	2	3	3	1	1	1	2	1
23	W	middle	undergraduate	Professional	0	Astigmatism	≤5	ECP	Multipurpose solution	B	B	6	7	1	2	3	2	2	3	1	1	1	3	3	4
23	W	middle	undergraduate	Professional	0	Astigmatism	≤5	ECP	Multipurpose solution	B	B	6	7	1	2	3	2	1	3	3	1	1	3	2	4
23	W	middle	undergraduate	Professional	0	Astigmatism	≤5	ECP	Multipurpose solution	B	B	6	7	1	2	3	2	1	3	1	1	3	3	2	1
23	W	middle	undergraduate	Professional	0	Astigmatism	≤5	ECP	Multipurpose solution	B	B	6	7	1	2	3	2	1	3	1	1	3	1	2	1
23	W	north	undergraduate	Professional	1	Myopia	≤5	Internet	No	A	A	12	6	2	2	2	1	3	4	4	3	1	4	2	3
23	W	south	undergraduate	Professional	1	Astigmatism	≤5	ECP	Multipurpose solution	B	B	12	4	2	1	1	2	2	1	1	1	1	4	1	1
23	M	north	undergraduate	Professional	1	Myopia	≤5	ECP	Multipurpose solution	A	B	12	7	1	2	1	1	3	1	1	2	1	4	1	4
23	W	south	undergraduate	Professional	0	None	Plano	Beauty center	Multipurpose solution	D	B	12	5	1	2	1	2	1	1	1	2	1	4	1	4
23	W	south	undergraduate	Professional	0	None	Plano	Beauty center	Multipurpose solution	D	B	12	5	1	2	1	2	1	1	1	1	1	4	1	4
23	M	middle	undergraduate	Professional	1	Myopia	≤5	ECP	Multipurpose solution	A	B	12	4	1	1	2	2	2	1	1	1	1	4	1	1
23	W	middle	undergraduate	Professional	1	Myopia	≤5	Internet	No	A	A	21	4	1	2	1	1	3	4	1	1	1	4	3	2
23	W	middle	undergraduate	Professional	1	Myopia	≤5	Internet	No	A	A	21	4	1	2	1	1	3	4	1	1	1	4	3	2
23	M	middle	undergraduate	Professional	0	Myopia	≤5	Internet	No	A	A	22	5	1	1	1	1	1	4	1	2	4	4	3	2
23	M	north	undergraduate	Professional	0	Myopia	≤5	Internet	No	A	A	24	6	1	1	1	1	1	4	1	1	1	4	4	4
23	M	north	undergraduate	Professional	0	Myopia	≤5	Internet	No	A	A	24	6	1	1	1	1	1	4	1	1	3	4	4	4
23	M	north	undergraduate	Professional	0	Keratoconus	≥5	ECP	H2O2	C	C	24	7	1	1	1	3	1	1	4	1	3	1	1	4
23	M	middle	undergraduate	Professional	1	Myopia	≤5	ECP	Multipurpose solution	A	B	24	8	1	1	1	2	2	1	1	1	1	4	1	4
23	W	north	undergraduate	Professional	1	Astigmatism	≤5	ECP	Multipurpose solution	B	B	24	9	1	1	1	2	2	1	1	1	1	4	1	1
23	M	middle	undergraduate	Professional	0	Myopia	≤5	ECP	Multipurpose solution	A	B	24	8	1	1	2	2	1	1	1	1	1	1	1	1
23	W	middle	undergraduate	Professional	1	Astigmatism	≤5	ECP	Multipurpose solution	B	B	24	5	1	2	2	1	3	3	1	1	1	4	1	1
23	M	north	undergraduate	Professional	0	Keratoconus	≥5	ECP	H2O2	C	C	24	9	1	1	1	1	1	3	4	1	3	2	3	2
23	M	north	undergraduate	Professional	0	Keratoconus	≥5	ECP	Multipurpose solution	C	C	24	9	1	1	1	3	1	3	4	1	3	2	2	2
23	W	north	undergraduate	Professional	0	Myopia	≤5	ECP	Multipurpose solution	A	C	24	9	1	1	1	3	1	3	1	1	1	2	2	1
23	W	north	undergraduate	Professional	0	Myopia	≤5	ECP	Multipurpose solution	A	C	24	9	2	1	4	1	1	3	1	1	1	2	2	1
23	W	middle	undergraduate	Professional	0	Myopia	≤5	Internet	No	A	A	33	9	1	3	2	1	1	4	1	3	3	3	2	3
23	W	north	undergraduate	Professional	0	Astigmatism	≤5	ECP	Multipurpose solution	B	B	33	9	1	1	4	2	1	1	1	1	3	3	1	1
23	W	north	undergraduate	Professional	0	Astigmatism	≤5	ECP	Multipurpose solution	B	B	33	9	1	1	4	2	1	1	1	1	4	3	1	1
23	W	middle	undergraduate	Professional	0	Myopia	≤5	Internet	No	A	A	33	7	1	1	4	1	1	4	1	3	4	3	4	3
23	M	middle	undergraduate	Professional	0	Myopia	≤5	ECP	Multipurpose solution	A	B	33	6	1	1	2	2	1	3	2	1	4	3	3	1
23	M	middle	undergraduate	Professional	1	Myopia	≤5	ECP	Multipurpose solution	A	B	33	9	1	1	1	1	2	2	2	2	4	3	3	4
23	M	middle	undergraduate	Professional	1	Astigmatism	≤5	ECP	Multipurpose solution	B	B	33	7	1	1	1	1	2	1	2	2	4	3	3	4
23	M	middle	undergraduate	Professional	1	Astigmatism	≤5	ECP	Multipurpose solution	B	B	60	7	1	1	1	2	3	1	1	2	4	3	1	1
23	M	middle	undergraduate	Professional	1	Myopia	≤5	Internet	No	A	A	60	8	1	1	3	4	3	4	2	1	4	3	2	3
24	W	middle	undergraduate	Professional	0	None	Plano	Beauty center	Multipurpose solution	D	B	6	6	1	1	1	2	1	1	1	1	1	3	1	3
24	W	middle	undergraduate	Professional	0	None	Plano	Beauty center	Multipurpose solution	D	B	6	6	1	1	1	2	1	1	1	1	1	3	1	3
24	W	middle	undergraduate	Professional	0	None	Plano	Beauty center	Multipurpose solution	D	B	6	6	1	1	1	2	1	1	1	1	1	3	1	3
24	W	middle	undergraduate	Professional	0	None	Plano	Beauty center	Multipurpose solution	D	B	6	6	1	1	1	2	1	1	1	1	1	3	1	3
24	W	middle	undergraduate	Professional	0	None	Plano	Beauty center	Multipurpose solution	D	B	8	6	1	1	1	2	1	1	1	1	1	3	1	3
24	W	middle	undergraduate	Professional	0	None	Plano	Beauty center	Multipurpose solution	D	B	8	6	1	1	1	2	1	1	1	1	1	3	1	3
24	W	middle	undergraduate	Professional	0	None	Plano	Beauty center	Multipurpose solution	D	B	8	6	1	1	1	2	1	1	1	1	1	3	1	3
24	W	middle	undergraduate	Professional	0	None	Plano	Beauty center	Multipurpose solution	D	B	8	6	1	1	1	2	1	1	1	1	1	3	1	3
24	W	middle	undergraduate	Professional	0	None	Plano	Beauty center	Multipurpose solution	D	B	8	6	1	1	1	2	1	1	1	1	1	3	1	3
24	W	middle	undergraduate	Professional	0	None	Plano	Beauty center	Multipurpose solution	D	B	8	6	1	1	1	2	1	1	1	1	1	3	1	3
24	W	middle	undergraduate	Professional	0	None	Plano	Beauty center	Multipurpose solution	D	B	8	6	1	1	1	2	1	1	1	1	1	3	1	3
24	W	middle	undergraduate	Professional	0	None	Plano	Beauty center	Multipurpose solution	D	B	8	6	1	1	1	2	1	1	1	1	1	3	1	3
24	W	middle	undergraduate	Professional	0	None	Plano	Beauty center	Multipurpose solution	D	B	8	6	1	1	1	2	1	1	1	1	1	3	1	3
24	W	middle	undergraduate	Professional	0	None	Plano	Beauty center	Multipurpose solution	D	B	8	7	1	1	1	2	1	1	1	1	1	3	1	3
24	W	middle	undergraduate	Professional	0	None	Plano	Beauty center	Multipurpose solution	D	B	8	7	1	1	1	2	1	1	1	1	1	3	1	3
24	W	middle	undergraduate	Professional	0	None	Plano	Beauty center	Multipurpose solution	D	B	8	7	1	1	1	2	1	1	1	1	1	3	1	3
24	W	middle	undergraduate	Professional	0	None	Plano	Beauty center	Multipurpose solution	D	B	8	7	1	1	1	2	1	1	1	1	1	3	1	3
24	W	middle	undergraduate	Professional	0	None	Plano	Beauty center	Multipurpose solution	D	B	8	7	4	1	1	2	1	1	1	1	1	3	1	3
24	W	middle	undergraduate	Professional	0	None	Plano	Beauty center	Multipurpose solution	D	B	8	7	1	1	1	2	1	1	1	1	1	3	1	3
24	W	middle	undergraduate	Professional	0	None	Plano	Beauty center	Multipurpose solution	D	B	8	7	1	1	1	2	1	1	1	1	1	3	1	3
24	W	middle	undergraduate	Professional	0	None	Plano	Beauty center	Multipurpose solution	D	B	8	7	1	1	1	2	1	1	1	1	1	3	1	3
24	W	middle	undergraduate	Professional	0	None	Plano	Beauty center	Multipurpose solution	D	B	8	7	1	1	1	2	1	1	1	1	1	3	1	3
24	W	middle	undergraduate	Professional	0	None	Plano	Beauty center	Multipurpose solution	D	B	8	7	1	1	1	2	1	1	1	1	1	3	1	3
24	W	middle	undergraduate	Professional	0	None	Plano	Beauty center	Multipurpose solution	D	B	8	7	1	1	1	2	1	1	1	1	1	3	1	3
24	W	middle	undergraduate	Professional	0	None	Plano	Beauty center	Multipurpose solution	D	B	8	7	1	1	1	2	1	1	1	1	1	3	1	3
24	W	north	undergraduate	Professional	1	Myopia	≤5	Internet	No	A	A	12	6	1	2	3	1	3	4	1	3	1	4	2	3
24	W	middle	undergraduate	Professional	1	Myopia	≤5	Internet	No	A	A	12	9	1	2	3	1	3	4	1	3	1	4	2	3
24	M	middle	undergraduate	Professional	1	Astigmatism	≤5	ECP	Multipurpose solution	B	B	12	7	1	2	2	2	3	1	1	1	1	4	1	1
24	W	middle	undergraduate	Professional	1	Myopia	≤5	Internet	No	A	A	12	9	1	1	3	1	3	4	2	1	1	4	2	3
24	W	middle	undergraduate	Professional	0	Myopia	≤5	Internet	No	A	A	15	8	1	1	1	1	1	4	1	1	1	4	3	2
24	W	middle	undergraduate	Professional	0	Myopia	≤5	Internet	No	A	A	15	8	1	1	1	1	1	4	1	1	1	4	3	2
24	W	north	undergraduate	Professional	0	Myopia	≤5	ECP	Multipurpose solution	A	C	24	5	1	2	2	3	1	2	2	2	2	1	1	1
24	W	north	undergraduate	Professional	0	Keratoconus	≥5	ECP	H2O2	C	C	24	8	1	1	1	3	1	1	4	1	3	1	1	2
24	W	south	undergraduate	Professional	1	Astigmatism	≤5	ECP	Multipurpose solution	B	B	24	8	1	1	1	2	3	1	1	1	1	4	1	1
24	W	north	undergraduate	Professional	0	Myopia	≤5	ECP	Multipurpose solution	A	C	24	5	1	2	2	3	1	2	2	2	2	1	2	1
24	W	north	undergraduate	Professional	0	Myopia	≤5	ECP	Multipurpose solution	A	C	24	5	1	2	2	3	1	2	2	2	2	1	2	1
24	W	north	undergraduate	Professional	0	Myopia	≤5	ECP	Multipurpose solution	A	C	24	8	1	2	2	3	1	2	2	2	2	1	2	1
24	W	north	undergraduate	Professional	0	Myopia	≤5	ECP	Multipurpose solution	A	C	24	9	1	2	2	3	1	2	2	2	2	1	2	1
24	W	north	undergraduate	Professional	0	Myopia	≤5	ECP	Multipurpose solution	A	C	24	9	1	2	2	3	1	2	2	2	2	1	2	1
24	W	north	undergraduate	Professional	0	Myopia	≤5	ECP	Multipurpose solution	A	C	24	9	1	2	2	3	1	2	2	2	2	1	2	1
24	W	north	undergraduate	Professional	0	Myopia	≤5	ECP	Multipurpose solution	A	C	24	9	1	2	2	3	1	2	2	2	2	1	2	1
24	W	north	undergraduate	Professional	0	Myopia	≤5	ECP	Multipurpose solution	A	C	24	7	1	2	2	3	1	2	2	3	2	1	2	1
24	W	north	undergraduate	Professional	0	Myopia	≤5	ECP	Multipurpose solution	A	C	24	8	1	2	2	3	1	2	2	3	2	1	2	1
24	W	north	undergraduate	Professional	0	Myopia	≤5	ECP	Multipurpose solution	A	C	24	8	1	2	2	3	1	2	2	3	2	1	2	1
24	W	middle	undergraduate	Professional	0	Astigmatism	≤5	ECP	No	B	A	24	6	1	1	1	1	2	1	2	2	1	4	3	1
24	M	middle	undergraduate	Professional	1	Astigmatism	≤5	ECP	Multipurpose solution	B	B	33	9	1	2	2	2	3	1	1	1	4	3	1	1
24	M	middle	undergraduate	Professional	0	Myopia	≤5	Internet	No	A	A	50	8	1	3	1	1	1	4	1	1	4	3	3	2
24	M	middle	undergraduate	Professional	0	Myopia	≤5	Internet	No	A	A	50	8	1	3	1	1	1	4	1	1	4	3	3	2
24	W	south	high school	Professional	0	Myopia	≤5	Internet	No	A	A	5	8	1	1	1	1	1	4	1	2	3	3	3	3
24	W	middle	undergraduate	Professional	0	None	Plano	ECP	Multipurpose solution	D	B	6	6	2	1	4	2	1	1	1	1	1	4	1	3
24	W	middle	undergraduate	Professional	0	None	Plano	ECP	Multipurpose solution	D	B	6	6	2	1	4	2	1	1	1	1	1	3	1	3
24	W	middle	undergraduate	Professional	0	Myopia	≤5	Internet	No	A	A	6	6	2	1	1	2	1	4	3	1	1	4	4	3
24	W	middle	undergraduate	Professional	0	Myopia	≤5	Internet	No	A	A	6	6	2	1	1	2	1	4	3	1	1	4	4	3
24	W	middle	undergraduate	Professional	0	Myopia	≤5	Internet	No	A	A	6	6	1	1	1	2	1	4	3	1	4	4	4	3
24	W	middle	undergraduate	Professional	0	None	Plano	ECP	Multipurpose solution	D	B	6	6	1	1	1	2	1	1	1	1	4	3	1	3
24	W	middle	undergraduate	Professional	0	None	Plano	ECP	Multipurpose solution	D	B	6	6	1	1	1	2	2	1	1	1	4	3	1	3
24	W	middle	undergraduate	Professional	0	None	Plano	ECP	Multipurpose solution	D	B	6	6	1	1	1	2	2	1	1	2	4	3	1	4
24	W	middle	undergraduate	Professional	0	None	Plano	ECP	Multipurpose solution	D	B	6	6	1	1	1	2	2	1	1	1	4	3	1	4
24	W	middle	undergraduate	Professional	0	None	Plano	ECP	Multipurpose solution	D	B	8	6	1	1	1	2	1	1	1	2	1	3	3	3
24	W	middle	undergraduate	Professional	0	None	Plano	ECP	Multipurpose solution	D	B	8	6	1	1	1	2	1	1	3	1	1	3	3	3
24	W	middle	undergraduate	Professional	0	None	Plano	ECP	Multipurpose solution	D	B	8	6	1	1	1	2	1	1	3	1	1	3	1	3
24	W	middle	undergraduate	Professional	0	None	Plano	ECP	Multipurpose solution	D	B	8	6	1	1	4	2	1	2	3	1	1	3	3	3
24	W	middle	undergraduate	Professional	0	None	Plano	ECP	Multipurpose solution	D	B	8	6	2	1	4	2	1	1	1	1	1	3	3	3
24	W	middle	undergraduate	Professional	0	Myopia	≤5	Internet	No	A	A	8	6	2	1	4	2	1	4	1	1	1	4	3	3
24	W	middle	undergraduate	Professional	0	Myopia	≤5	Internet	No	A	A	8	6	2	3	1	2	1	4	1	1	1	4	3	3
24	W	middle	undergraduate	Professional	0	Myopia	≤5	Internet	No	A	A	8	6	1	3	1	2	1	4	1	1	1	4	3	3
24	W	middle	undergraduate	Professional	0	None	Plano	ECP	Multipurpose solution	D	B	8	6	2	3	1	2	2	3	1	1	1	3	1	3
24	W	middle	undergraduate	Professional	0	Astigmatism	≤5	ECP	Multipurpose solution	B	B	8	6	2	1	1	2	1	3	3	1	3	1	1	1
24	W	middle	undergraduate	Professional	0	Myopia	≤5	Internet	No	A	A	8	7	2	1	4	2	1	4	1	1	1	4	4	3
24	W	middle	undergraduate	Professional	0	None	Plano	ECP	Multipurpose solution	D	B	8	7	2	1	4	2	2	3	1	1	1	3	1	3
24	W	middle	undergraduate	Professional	0	None	Plano	ECP	Multipurpose solution	D	B	8	7	2	1	4	2	2	3	3	1	1	4	1	3
24	W	middle	undergraduate	Professional	0	None	Plano	ECP	Multipurpose solution	D	B	8	7	2	1	4	2	2	3	3	1	1	3	1	3
24	W	middle	undergraduate	Professional	0	None	Plano	ECP	Multipurpose solution	D	B	8	7	2	1	4	2	1	1	3	1	1	3	1	3
24	W	middle	undergraduate	Professional	0	None	Plano	ECP	Multipurpose solution	D	B	8	7	2	1	1	2	1	3	3	1	1	3	1	3
24	W	middle	undergraduate	Professional	0	None	Plano	ECP	Multipurpose solution	D	B	8	7	2	1	1	2	1	1	3	2	4	3	1	3
24	W	middle	undergraduate	Professional	0	None	Plano	ECP	Multipurpose solution	D	B	8	7	2	1	1	2	1	1	3	1	4	3	1	3
24	W	middle	undergraduate	Professional	0	None	Plano	ECP	Multipurpose solution	D	B	8	7	1	1	1	2	1	3	3	1	4	3	1	3
24	W	middle	undergraduate	Professional	0	None	Plano	ECP	Multipurpose solution	D	B	8	7	1	3	1	2	1	3	3	1	1	3	1	4
24	W	middle	undergraduate	Professional	0	None	Plano	ECP	Multipurpose solution	D	B	8	7	1	3	1	2	2	3	1	1	1	4	1	4
24	W	north	undergraduate	Professional	1	Myopia	≤5	Internet	No	A	A	12	6	2	2	3	1	3	4	1	3	3	4	2	3
24	W	middle	undergraduate	Professional	0	Myopia	≤5	Internet	No	A	A	12	9	2	2	3	1	1	4	1	3	1	4	2	3
24	M	middle	undergraduate	Professional	1	Astigmatism	≤5	ECP	No	B	A	12	7	2	2	2	2	2	3	1	2	3	4	4	1
24	W	middle	undergraduate	Professional	1	Myopia	≤5	Internet	No	A	A	12	9	1	1	3	1	3	4	2	1	1	4	3	3
24	W	middle	undergraduate	Professional	0	Myopia	≤5	Internet	No	A	A	15	8	1	1	1	1	1	4	3	1	1	4	3	2
24	W	middle	undergraduate	Professional	0	Myopia	≤5	Internet	No	A	A	15	8	1	1	1	1	1	4	1	1	4	3	3	2
24	W	north	postgraduate	Skilled	0	Myopia	≤5	ECP	Multipurpose solution	A	C	24	5	2	2	2	3	1	2	2	2	2	1	1	1
24	W	north	undergraduate	Skilled	0	Keratoconus	≥5	ECP	H2O2	C	C	24	8	1	1	1	3	2	1	4	1	3	1	1	4
24	W	north	undergraduate	Skilled	0	Myopia	≤5	ECP	Multipurpose solution	A	C	24	5	1	2	2	3	2	2	2	2	4	1	2	1
24	W	north	postgraduate	Skilled	0	Myopia	≤5	ECP	Multipurpose solution	A	C	24	6	1	2	2	3	1	2	2	2	2	1	2	1
24	W	north	undergraduate	Skilled	0	Myopia	≤5	ECP	Multipurpose solution	A	C	24	6	1	2	2	3	1	2	2	2	2	1	2	1
24	W	north	undergraduate	Skilled	0	Myopia	≤5	ECP	Multipurpose solution	A	C	24	6	1	2	2	1	2	2	2	2	2	1	2	1
24	W	north	undergraduate	Skilled	0	Myopia	≤5	ECP	Multipurpose solution	A	C	24	7	1	2	2	3	1	2	2	2	2	1	2	1
24	W	north	postgraduate	Skilled	0	Myopia	≤5	ECP	Multipurpose solution	A	C	24	8	1	2	2	3	1	2	2	2	2	1	2	1
24	W	middle	postgraduate	Skilled	0	Myopia	≤5	ECP	Multipurpose solution	A	C	24	8	1	2	2	1	2	2	2	2	2	1	2	1
24	W	north	undergraduate	Skilled	0	Myopia	≤5	ECP	Multipurpose solution	A	C	24	8	1	2	2	3	2	2	2	2	2	1	2	1
24	W	north	postgraduate	Skilled	0	Myopia	≤5	ECP	Multipurpose solution	A	C	24	8	1	2	2	3	1	2	2	2	2	1	2	1
24	W	north	postgraduate	Skilled	0	Myopia	≤5	ECP	Multipurpose solution	A	C	24	8	1	2	2	3	1	2	2	2	2	1	2	1
24	W	north	postgraduate	Skilled	0	Astigmatism	≤5	ECP	No	B	A	24	8	1	2	2	1	1	2	2	2	2	4	2	1
24	W	north	undergraduate	Skilled	0	Myopia	≤5	ECP	Multipurpose solution	A	C	24	8	1	2	2	1	1	2	2	2	2	1	2	1
24	W	north	undergraduate	Skilled	0	Myopia	≤5	ECP	Multipurpose solution	A	C	24	8	1	2	2	1	1	2	2	2	2	1	2	1
24	W	north	undergraduate	Skilled	0	Astigmatism	≤5	ECP	No	B	A	24	8	1	2	2	3	1	2	2	2	2	4	2	1
24	W	north	undergraduate	Skilled	0	Astigmatism	≤5	ECP	No	B	A	24	8	1	2	2	1	1	2	2	2	2	4	2	1
24	W	middle	undergraduate	Skilled	0	Myopia	≤5	ECP	Multipurpose solution	A	C	24	9	1	2	2	1	1	2	2	2	2	1	2	1
24	W	middle	postgraduate	Skilled	0	Myopia	≤5	ECP	Multipurpose solution	A	C	24	9	1	2	2	3	1	2	2	2	2	1	2	1
24	W	north	postgraduate	Skilled	0	Astigmatism	≤5	ECP	No	B	A	24	9	1	2	2	3	1	2	2	2	2	4	3	1
24	W	north	undergraduate	Skilled	0	Myopia	≤5	ECP	Multipurpose solution	A	C	24	8	1	2	2	1	1	2	2	3	2	1	3	1
24	W	north	undergraduate	Skilled	0	Myopia	≤5	ECP	Multipurpose solution	A	C	24	8	2	2	2	3	1	2	2	3	2	1	3	1
24	W	middle	undergraduate	Skilled	0	Astigmatism	≤5	ECP	No	B	A	24	6	1	1	1	1	2	1	2	2	1	4	3	1
24	M	middle	undergraduate	Skilled	0	Myopia	≤5	Internet	No	A	A	50	8	1	3	1	1	1	4	1	1	4	3	3	2
24	M	middle	postgraduate	Skilled	0	Myopia	≤5	Internet	No	A	A	50	8	1	3	1	1	1	4	1	1	4	3	3	4
25	W	middle	undergraduate	Skilled	0	None	Plano	ECP	Multipurpose solution	D	B	5	6	1	1	1	2	1	1	1	1	1	3	1	3
25	W	middle	undergraduate	Skilled	0	None	Plano	ECP	Multipurpose solution	D	B	5	6	1	1	1	2	1	1	1	1	1	3	1	3
25	M	middle	undergraduate	Skilled	0	Astigmatism	≤5	ECP	No	B	A	6	3	1	1	1	1	1	1	1	1	1	4	4	1
25	W	middle	undergraduate	Professional	1	None	Plano	ECP	Multipurpose solution	D	B	6	5	1	2	2	2	3	1	1	1	1	4	1	3
25	W	south	undergraduate	Professional	0	None	Plano	ECP	Multipurpose solution	D	B	12	7	1	1	1	2	1	1	1	1	1	3	1	3
25	W	middle	undergraduate	Professional	0	None	Plano	ECP	Multipurpose solution	D	B	12	8	1	1	1	2	1	1	1	1	1	3	1	3
25	W	middle	undergraduate	Professional	0	None	Plano	ECP	Multipurpose solution	D	B	12	8	1	1	1	2	1	1	1	1	1	3	1	3
25	W	middle	undergraduate	Professional	0	None	Plano	ECP	Multipurpose solution	D	B	12	8	1	1	1	2	1	1	1	1	1	3	1	3
25	M	middle	undergraduate	Professional	1	Myopia	≤5	ECP	Multipurpose solution	A	B	18	6	1	1	1	2	3	1	1	1	1	4	1	1
25	M	middle	undergraduate	Professional	1	Myopia	≤5	ECP	Multipurpose solution	A	B	18	6	1	1	1	2	3	1	1	1	1	4	1	1
25	M	middle	undergraduate	Professional	1	Myopia	≤5	ECP	Multipurpose solution	A	B	18	6	1	1	1	2	3	1	1	1	1	4	1	1
25	W	middle	undergraduate	Professional	1	None	Plano	ECP	Multipurpose solution	D	B	6	5	2	2	2	2	2	3	3	2	1	4	1	4
25	W	middle	undergraduate	Professional	0	Astigmatism	≤5	ECP	Multipurpose solution	B	B	6	6	1	2	2	2	2	3	3	1	1	1	1	4
25	W	middle	undergraduate	Professional	0	None	Plano	ECP	Multipurpose solution	D	B	8	6	2	1	1	1	1	3	3	1	1	3	1	3
25	M	middle	undergraduate	Professional	0	Myopia	≤5	ECP	Multipurpose solution	A	B	8	6	2	1	1	1	1	1	3	1	1	1	1	1
25	M	middle	undergraduate	Clerical	0	Astigmatism	≤5	ECP	Multipurpose solution	B	B	8	6	1	1	1	1	1	1	3	2	1	3	1	1
25	W	middle	undergraduate	Clerical	0	None	Plano	ECP	Multipurpose solution	D	B	12	8	1	3	1	2	1	1	1	2	1	3	1	4
25	W	middle	undergraduate	Clerical	0	None	Plano	ECP	Multipurpose solution	D	B	12	8	1	1	1	2	1	1	1	2	1	3	1	4
25	W	middle	undergraduate	Clerical	0	None	Plano	ECP	Multipurpose solution	D	B	12	8	1	1	1	2	1	1	1	1	1	3	1	4
25	W	middle	undergraduate	Clerical	0	None	Plano	ECP	Multipurpose solution	D	B	12	8	1	1	1	1	2	1	2	1	1	3	1	4
25	m	middle	undergraduate	Clerical	0	Myopia	≤5	ECP	Multipurpose solution	A	B	12	8	1	1	1	1	2	1	2	1	1	1	1	4
25	m	middle	undergraduate	Clerical	0	Myopia	≤5	Internet	No	A	A	12	8	2	1	1	1	1	4	2	1	1	4	4	4
25	m	middle	undergraduate	Clerical	0	Myopia	≤5	Internet	No	A	A	12	8	2	1	1	2	1	4	2	1	4	4	4	4
25	m	middle	undergraduate	Clerical	0	Myopia	≤5	Internet	No	A	A	12	8	2	1	4	2	1	4	1	1	1	4	3	4
25	W	south	undergraduate	Clerical	0	Myopia	≤5	Internet	No	A	A	12	6	1	2	1	1	1	4	1	1	1	4	4	3
25	W	middle	undergraduate	Clerical	0	Myopia	≤5	Internet	No	A	A	12	6	1	2	1	1	1	4	1	1	1	4	4	3
25	W	middle	undergraduate	Clerical	0	Myopia	≤5	Internet	No	A	A	12	7	2	1	1	1	1	4	2	3	1	4	4	3
25	M	middle	undergraduate	Clerical	1	Myopia	≤5	Internet	No	A	A	12	7	1	2	3	1	3	4	2	1	1	4	2	3
25	M	south	undergraduate	Clerical	0	Myopia	≤5	Internet	No	A	A	12	6	1	1	1	1	1	4	1	1	1	4	3	3
25	M	south	undergraduate	Clerical	0	Myopia	≤5	Internet	No	A	A	12	6	1	1	1	1	1	4	1	1	1	4	2	3
25	W	middle	undergraduate	Clerical	1	None	Plano	ECP	Multipurpose solution	D	B	18	6	1	1	4	2	2	1	1	1	1	4	1	3
25	W	middle	undergraduate	Clerical	1	None	Plano	ECP	Multipurpose solution	D	B	18	6	1	3	1	2	2	1	1	1	1	4	3	3
25	W	middle	undergraduate	Clerical	1	None	Plano	ECP	Multipurpose solution	D	B	18	6	1	3	1	2	3	1	1	1	1	4	1	3
25	M	middle	undergraduate	Clerical	1	Myopia	≤5	ECP	Multipurpose solution	A	B	18	6	2	3	1	1	3	1	1	1	1	4	1	1
25	W	middle	undergraduate	Clerical	0	Keratoconus	≥5	ECP	H2O2	C	C	33	8	1	2	2	3	1	2	4	3	3	3	2	3
25	W	middle	undergraduate	Clerical	1	Myopia	≤5	Internet	No	A	A	33	9	1	2	3	1	3	4	1	3	4	3	2	3
25	W	north	undergraduate	Clerical	0	Myopia	≤5	Internet	No	A	A	33	7	1	1	1	2	1	4	1	1	4	3	3	3
25	W	north	undergraduate	Skilled	0	Myopia	≤5	Internet	No	A	A	48	7	1	1	1	2	1	4	1	1	4	3	3	3
25	W	south	undergraduate	Skilled	1	Astigmatism	≤5	ECP	Multipurpose solution	B	B	48	7	1	1	1	2	3	1	1	1	3	3	3	1
25	W	middle	undergraduate	Skilled	0	Keratoconus	≥5	ECP	H2O2	C	C	48	9	1	1	4	3	1	1	4	1	3	3	1	2
26	W	middle	high school	Skilled	0	None	Plano	ECP	Multipurpose solution	D	B	5	7	1	1	1	2	1	1	1	1	1	3	1	3
27	M	middle	undergraduate	Clerical	0	Myopia	≤5	Internet	No	A	A	12	6	1	1	1	1	1	4	1	1	1	4	2	3
27	M	south	undergraduate	Clerical	0	Myopia	≤5	Internet	No	A	A	12	6	1	1	1	1	1	4	2	1	1	4	2	3
27	M	south	undergraduate	Clerical	0	Myopia	≤5	Internet	No	A	A	12	6	1	1	1	1	1	4	1	1	1	3	2	3
27	M	south	undergraduate	Clerical	0	Myopia	≤5	Internet	No	A	A	12	6	1	1	1	1	1	4	1	1	1	3	2	3
27	W	middle	high school	Clerical	1	None	Plano	ECP	Multipurpose solution	D	B	18	6	1	1	1	2	3	1	1	1	3	4	1	3
27	W	middle	undergraduate	Clerical	1	None	Plano	ECP	Multipurpose solution	D	B	18	6	1	1	1	2	2	1	1	1	1	4	1	3
27	W	middle	undergraduate	Clerical	1	None	Plano	ECP	Multipurpose solution	D	B	18	6	1	1	4	2	2	1	1	1	1	4	1	3
27	W	middle	high school	Clerical	0	None	Plano	ECP	Multipurpose solution	D	B	5	7	1	1	1	2	1	1	1	1	3	3	1	4
27	M	middle	undergraduate	Clerical	1	Astigmatism	≤5	ECP	No	B	A	24	3	1	1	1	1	2	2	2	2	1	4	3	1
27	W	middle	undergraduate	Clerical	0	Astigmatism	≤5	ECP	No	B	A	60	8	2	2	2	3	1	4	2	2	4	3	4	2
28	M	middle	undergraduate	Skilled	0	Myopia	≤5	ECP	Multipurpose solution	A	B	18	6	2	1	1	2	1	1	1	3	1	1	1	1
28	M	middle	undergraduate	Skilled	1	Myopia	≤5	Internet	Multipurpose solution	A	B	18	6	2	1	1	2	3	3	1	3	1	4	1	3
28	M	middle	undergraduate	Skilled	1	Myopia	≤5	Internet	Multipurpose solution	A	B	18	6	1	1	1	2	3	3	1	3	1	4	1	3
28	M	middle	undergraduate	Skilled	0	Myopia	≤5	Internet	No	A	A	20	9	1	1	1	1	1	4	1	3	1	4	3	2
28	M	middle	undergraduate	Skilled	0	Myopia	≤5	Internet	No	A	A	20	9	1	1	1	1	1	4	1	1	1	4	3	2
28	W	middle	undergraduate	Skilled	1	None	Plano	ECP	Multipurpose solution	D	B	24	7	1	2	1	2	2	1	1	1	1	4	1	3
28	W	middle	undergraduate	Skilled	0	Astigmatism	≤5	ECP	Multipurpose solution	B	B	24	4	1	2	2	2	1	1	1	1	1	1	1	1
28	W	middle	undergraduate	Skilled	0	Astigmatism	≤5	ECP	No	B	A	24	4	1	1	1	1	2	2	2	2	1	4	3	1
28	W	middle	undergraduate	Skilled	0	Myopia	≤5	Internet	No	A	A	32	5	1	1	1	1	1	4	1	1	1	3	3	2
28	W	middle	postgraduate	Skilled	0	Myopia	≤5	Internet	No	A	A	32	5	1	1	1	1	1	4	1	1	1	3	3	2
28	W	south	high school	Skilled	0	None	Plano	ECP	Multipurpose solution	D	B	5	8	1	1	1	1	1	1	3	1	1	3	1	3
28	W	middle	undergraduate	Skilled	0	Astigmatism	≤5	ECP	Multipurpose solution	B	B	6	4	2	2	2	2	2	3	3	2	1	1	1	4
28	W	middle	undergraduate	Skilled	0	Astigmatism	≤5	ECP	No	B	A	60	8	2	3	2	1	1	4	2	2	4	3	4	2
29	W	middle	high school	Skilled	0	None	Plano	ECP	Multipurpose solution	D	B	5	7	1	1	1	2	1	1	1	1	3	3	1	4
29	M	middle	undergraduate	Skilled	0	Myopia	≤5	Internet	Multipurpose solution	A	B	6	7	1	1	1	2	1	1	3	1	1	1	1	4
29	W	middle	undergraduate	Skilled	1	None	Plano	ECP	Multipurpose solution	D	B	12	6	2	1	1	2	2	3	1	1	1	4	1	3
29	W	north	postgraduate	Skilled	0	Myopia	≥5	ECP	Multipurpose solution	A	C	24	7	1	2	2	1	1	2	2	3	2	1	3	1
29	M	middle	postgraduate	Skilled	1	Myopia	≥5	ECP	Multipurpose solution	A	C	60	8	2	2	2	3	3	4	2	2	4	3	1	2
30	M	south	undergraduate	Professional	1	Myopia	≤5	Internet	Multipurpose solution	A	B	48	5	1	2	2	2	2	2	2	2	4	3	1	2
30	M	south	undergraduate	Professional	1	Myopia	≤5	Internet	Multipurpose solution	A	B	48	5	1	2	2	2	3	4	2	2	4	3	1	2
30	M	south	undergraduate	Professional	1	Myopia	≤5	Internet	Multipurpose solution	A	B	48	5	1	2	2	2	3	4	2	2	4	3	1	2
30	W	middle	undergraduate	Professional	0	Astigmatism	≤5	ECP	No	B	A	48	4	1	1	1	1	2	1	2	2	4	3	3	2
30	M	north	undergraduate	Professional	0	Myopia	≥5	ECP	Multipurpose solution	A	C	48	6	2	1	1	3	1	1	1	1	4	3	1	1
30	M	north	postgraduate	Professional	0	Myopia	≥5	ECP	Multipurpose solution	A	C	48	6	2	1	1	3	1	1	1	1	4	3	3	1
30	M	south	undergraduate	Professional	1	Myopia	≤5	Internet	Multipurpose solution	A	B	48	8	1	1	4	2	3	1	1	1	4	3	1	3
30	M	middle	undergraduate	Professional	0	Myopia	≤5	Internet	Multipurpose solution	A	B	48	7	1	3	1	2	1	1	1	1	4	3	1	3
30	W	middle	undergraduate	Professional	0	None	Plano	ECP	Multipurpose solution	D	B	48	7	1	3	1	2	1	1	1	1	4	3	1	3
30	W	middle	postgraduate	Professional	0	None	Plano	ECP	Multipurpose solution	D	B	48	7	1	3	1	2	1	1	1	1	4	3	1	3
30	W	middle	postgraduate	Professional	0	None	Plano	ECP	Multipurpose solution	D	B	48	7	1	3	1	2	2	1	1	1	4	3	1	3
30	W	middle	undergraduate	Professional	0	None	Plano	ECP	Multipurpose solution	D	B	48	7	1	3	1	2	1	1	1	1	4	3	1	3
30	W	middle	postgraduate	Professional	0	None	Plano	ECP	Multipurpose solution	D	B	48	7	1	3	1	2	1	1	1	1	4	3	1	3
30	W	middle	undergraduate	Professional	0	None	Plano	ECP	Multipurpose solution	D	B	48	7	1	3	4	2	1	1	1	1	4	3	1	3
30	W	south	high school	Professional	0	Astigmatism	≤5	ECP	Multipurpose solution	B	B	5	8	2	3	4	2	1	1	1	1	1	3	1	1
30	W	middle	undergraduate	Professional	1	None	Plano	ECP	Multipurpose solution	D	B	12	6	1	1	4	2	3	1	1	1	1	4	1	3
30	W	north	postgraduate	Professional	0	Astigmatism	≤5	ECP	No	B	A	24	5	1	2	2	3	1	2	2	2	2	4	2	1
30	W	middle	postgraduate	Professional	0	None	Plano	ECP	Multipurpose solution	D	B	48	7	1	3	1	2	1	1	1	1	4	3	1	3
30	M	middle	undergraduate	Professional	0	Myopia	≤5	Internet	Multipurpose solution	A	B	48	7	1	1	4	2	1	3	2	2	4	3	2	4
31	W	middle	undergraduate	Clerical	0	Astigmatism	≤5	ECP	Multipurpose solution	B	B	6	6	1	2	2	2	1	1	1	1	1	1	1	1
31	W	middle	undergraduate	Clerical	0	None	Plano	ECP	Multipurpose solution	D	B	8	6	1	1	1	2	1	1	1	1	1	3	1	3
31	W	middle	undergraduate	Clerical	0	None	Plano	ECP	Multipurpose solution	D	B	8	6	1	1	1	2	1	1	1	1	1	3	1	3
31	W	middle	undergraduate	Clerical	0	None	Plano	ECP	Multipurpose solution	D	B	8	6	1	1	1	2	1	1	1	1	1	3	1	3
31	W	middle	undergraduate	Clerical	0	None	Plano	ECP	Multipurpose solution	D	B	8	6	1	1	1	2	1	1	1	1	1	3	1	3
31	W	middle	undergraduate	Clerical	0	None	Plano	ECP	Multipurpose solution	D	B	8	6	1	1	1	2	1	1	1	1	1	1	1	3
31	W	middle	undergraduate	Clerical	0	None	Plano	ECP	Multipurpose solution	D	B	8	6	1	1	1	2	1	1	1	1	1	1	1	3
31	W	middle	undergraduate	Clerical	0	None	Plano	ECP	Multipurpose solution	D	B	8	6	1	1	1	2	1	1	1	1	1	1	1	3
31	W	middle	undergraduate	Clerical	0	None	Plano	ECP	Multipurpose solution	D	B	8	6	1	1	1	2	1	1	1	1	1	1	1	3
31	W	middle	undergraduate	Clerical	0	None	Plano	ECP	Multipurpose solution	D	B	8	6	1	1	1	2	1	1	1	1	1	1	1	3
31	W	middle	undergraduate	Clerical	0	None	Plano	Internet	Multipurpose solution	D	B	8	6	1	1	1	2	1	1	1	1	1	1	1	3
31	W	middle	undergraduate	Professional	0	None	Plano	Internet	Multipurpose solution	D	B	8	6	1	1	1	2	1	1	1	1	1	1	1	3
31	W	north	undergraduate	Professional	1	Myopia	≤5	Internet	No	A	A	12	9	1	2	3	1	3	4	1	3	1	4	2	3
31	M	middle	undergraduate	Professional	0	Myopia	≤5	Internet	Multipurpose solution	A	B	12	6	1	1	2	2	1	1	1	1	1	1	3	2
31	M	middle	undergraduate	Professional	0	Myopia	≤5	Internet	Multipurpose solution	A	B	12	6	1	1	2	2	1	1	1	1	1	1	3	2
31	W	middle	undergraduate	Professional	0	None	Plano	Internet	Multipurpose solution	D	B	12	5	1	1	1	2	1	1	1	1	1	1	1	3
31	M	north	undergraduate	Professional	1	Myopia	≤5	Internet	Multipurpose solution	A	B	12	6	1	1	1	2	3	1	1	1	1	4	1	3
32	M	middle	undergraduate	Professional	1	Myopia	≤5	Internet	No	A	A	20	9	1	1	1	1	3	4	1	1	1	4	3	2
32	M	middle	undergraduate	Professional	1	Myopia	≤5	Internet	No	A	A	20	9	1	1	1	1	3	4	1	1	1	4	3	2
32	W	middle	undergraduate	Professional	1	None	Plano	Internet	Multipurpose solution	D	B	24	7	1	2	1	2	3	1	1	1	1	4	1	3
32	W	middle	undergraduate	Professional	1	Astigmatism	≤5	ECP	Multipurpose solution	B	B	24	4	1	2	2	2	3	1	1	1	1	4	1	1
32	W	middle	undergraduate	Professional	0	Astigmatism	≤5	ECP	No	B	A	24	4	1	1	1	1	2	2	2	2	1	4	3	1
32	W	middle	undergraduate	Professional	0	Myopia	≤5	Internet	No	A	A	32	5	1	1	1	4	1	4	1	1	1	3	3	2
32	W	middle	undergraduate	Professional	0	Myopia	≤5	Internet	No	A	A	32	5	1	1	1	1	1	4	1	1	1	3	3	2
32	W	south	undergraduate	Professional	0	Keratoconus	≥5	ECP	H2O2	C	C	48	9	1	4	2	3	1	2	4	1	3	3	2	3
32	W	middle	undergraduate	Professional	1	Myopia	≤5	Internet	No	A	A	48	9	1	2	3	1	3	4	1	3	4	3	2	3
32	W	north	undergraduate	Professional	0	None	Plano	Internet	Multipurpose solution	D	B	48	7	1	1	1	2	1	1	1	1	4	3	1	3
32	W	north	undergraduate	Professional	0	None	Plano	Internet	Multipurpose solution	D	B	48	7	1	1	1	2	1	1	1	1	4	3	1	3
32	W	south	undergraduate	Professional	1	Astigmatism	≤5	ECP	Multipurpose solution	B	B	48	7	1	1	1	2	3	1	1	1	4	3	1	1
32	W	north	undergraduate	Professional	0	Keratoconus	≥5	ECP	H2O2	C	C	48	9	1	1	1	3	1	1	4	1	2	3	1	2
32	W	middle	high school	Professional	0	Myopia	≤5	Internet	No	A	A	5	6	1	1	4	2	1	4	3	1	1	4	4	4
32	W	middle	high school	Professional	0	None	Plano	Internet	Multipurpose solution	D	B	5	6	1	1	4	2	2	1	1	1	1	4	1	3
32	M	middle	high school	Professional	0	Astigmatism	≤5	ECP	No	B	A	6	3	1	1	1	1	1	1	1	1	1	4	4	1
32	W	middle	undergraduate	Professional	1	Myopia	≤5	Internet	No	A	A	6	9	1	1	1	1	3	4	1	1	1	4	4	3
33	W	middle	undergraduate	Professional	0	None	Plano	Internet	Multipurpose solution	D	B	12	8	1	1	1	2	1	1	1	1	1	1	1	3
33	W	middle	undergraduate	Professional	0	None	Plano	Internet	Multipurpose solution	D	B	12	8	1	1	1	2	1	1	1	1	1	1	1	3
33	m	middle	undergraduate	Professional	0	Myopia	≤5	Internet	Multipurpose solution	A	B	12	8	1	1	1	2	1	1	1	1	1	1	1	3
33	m	middle	undergraduate	Professional	0	Myopia	≤5	Internet	Multipurpose solution	A	B	12	8	1	1	1	2	1	1	1	1	1	1	1	3
33	m	middle	undergraduate	Professional	0	Myopia	≤5	Internet	Multipurpose solution	A	B	12	8	1	1	1	2	1	1	1	1	1	1	1	3
33	m	middle	undergraduate	Professional	0	Myopia	≤5	Internet	Multipurpose solution	A	B	12	8	1	1	1	2	1	1	1	1	1	1	1	3
33	m	middle	undergraduate	Professional	0	Myopia	≤5	Internet	Multipurpose solution	A	B	12	8	1	1	1	2	1	1	1	1	1	1	1	3
33	W	south	undergraduate	Professional	0	Myopia	≤5	Internet	No	A	A	12	6	1	2	1	1	1	4	1	1	1	4	4	3
33	W	south	undergraduate	Professional	0	Myopia	≤5	Internet	No	A	A	12	6	1	2	1	1	1	4	1	1	1	4	4	3
33	W	middle	undergraduate	Professional	0	Myopia	≤5	Internet	No	A	A	12	7	1	1	1	1	1	4	1	3	1	4	4	3
33	M	middle	undergraduate	Professional	1	Myopia	≤5	Internet	No	A	A	12	7	1	2	3	1	3	4	2	1	1	4	2	3
33	M	south	undergraduate	Professional	0	Myopia	≤5	Internet	No	A	A	12	6	1	1	1	1	1	4	1	1	1	4	2	1
33	M	south	undergraduate	Professional	0	Myopia	≤5	Internet	No	A	A	12	6	1	1	1	1	1	4	1	1	1	4	2	1
33	M	south	undergraduate	Professional	0	Myopia	≤5	Internet	No	A	A	12	6	1	1	1	1	1	4	1	1	1	4	2	1
33	M	south	undergraduate	Professional	0	Myopia	≤5	Internet	No	A	A	12	6	1	1	1	1	1	4	1	1	1	4	2	1
33	M	south	undergraduate	Professional	0	Myopia	≤5	Internet	No	A	A	12	6	1	1	1	1	1	4	1	1	1	4	2	1
33	M	south	undergraduate	Professional	0	Myopia	≤5	Internet	No	A	A	12	6	1	1	1	1	1	4	1	1	1	4	2	1
33	M	south	undergraduate	Professional	0	Myopia	≤5	Internet	No	A	A	12	6	1	1	1	1	1	4	1	1	1	4	2	1
33	W	middle	undergraduate	Professional	1	None	Plano	Internet	Multipurpose solution	D	B	18	6	1	1	1	2	3	1	1	1	1	4	1	3
33	W	middle	undergraduate	Professional	1	None	Plano	Internet	Multipurpose solution	D	B	18	6	1	1	1	2	3	1	1	1	1	4	1	3
33	W	middle	undergraduate	Professional	1	None	Plano	Internet	Multipurpose solution	D	B	18	6	1	1	1	2	3	1	1	1	1	4	1	3
33	W	middle	undergraduate	Professional	1	None	Plano	Internet	Multipurpose solution	D	B	18	6	1	1	1	2	3	1	1	1	1	4	1	3
33	W	middle	undergraduate	Professional	1	None	Plano	Internet	Multipurpose solution	D	B	18	6	1	1	1	2	3	1	1	1	1	4	1	3
33	W	middle	undergraduate	Professional	1	None	Plano	Internet	Multipurpose solution	D	B	18	6	1	1	1	2	3	1	1	1	1	4	1	3
33	W	middle	undergraduate	Professional	1	None	Plano	Internet	Multipurpose solution	D	B	18	6	1	1	1	2	3	1	1	1	1	4	1	3
33	M	middle	undergraduate	Professional	1	Myopia	≤5	Internet	Multipurpose solution	A	B	18	6	1	1	1	2	3	1	1	1	1	4	1	1
33	M	middle	undergraduate	Professional	1	Myopia	≤5	Internet	Multipurpose solution	A	B	18	6	1	1	1	2	3	1	1	1	1	4	1	1
33	W	middle	undergraduate	Professional	0	Myopia	≤5	ECP	No	A	A	7	7	1	1	1	2	1	1	1	1	3	4	4	1
33	W	middle	undergraduate	Professional	0	Astigmatism	≤5	ECP	Multipurpose solution	B	B	9	8	1	1	4	2	1	1	3	1	1	1	3	4
36	W	middle	undergraduate	Professional	0	None	Plano	Internet	Multipurpose solution	D	B	8	6	1	1	1	1	1	1	3	1	1	1	1	3
36	W	middle	undergraduate	Professional	0	Astigmatism	≤5	ECP	Multipurpose solution	B	B	8	6	1	1	1	1	1	1	1	1	1	1	1	1
36	W	middle	high school	Professional	0	None	Plano	Internet	Multipurpose solution	D	B	8	6	1	1	1	2	1	1	1	1	1	1	1	3
36	W	middle	undergraduate	Professional	0	None	Plano	Internet	Multipurpose solution	D	B	8	6	1	1	1	2	1	1	1	1	1	1	1	3
36	W	middle	undergraduate	Professional	0	None	Plano	Internet	Multipurpose solution	D	B	8	6	1	1	1	2	1	1	1	1	1	1	1	3
36	W	middle	undergraduate	Professional	0	Myopia	≤5	ECP	No	A	A	8	6	1	1	1	2	2	1	1	1	1	4	4	1
36	W	north	undergraduate	Professional	0	Myopia	≤5	ECP	No	A	A	12	9	1	2	3	1	2	2	1	3	1	4	2	3
36	M	middle	undergraduate	Professional	0	Myopia	≤5	Internet	Multipurpose solution	A	B	12	6	1	1	2	1	2	1	2	1	1	4	3	2
36	M	middle	undergraduate	Professional	0	Myopia	≤5	Internet	Multipurpose solution	A	B	12	6	1	1	2	2	1	1	2	1	1	4	3	2
36	W	middle	undergraduate	Professional	0	None	Plano	Internet	Multipurpose solution	D	B	12	5	2	1	1	2	1	1	4	1	1	1	1	3
36	M	north	undergraduate	Professional	1	Myopia	≤5	ECP	Multipurpose solution	A	B	12	6	2	1	1	2	3	3	4	1	1	4	1	1
36	W	south	undergraduate	Professional	0	None	Plano	Internet	Multipurpose solution	D	B	12	7	1	1	1	2	1	3	1	1	1	1	1	3
36	W	middle	undergraduate	Professional	0	Myopia	≤5	ECP	No	A	A	6	8	2	1	1	2	1	3	1	1	4	4	4	1
36	W	middle	high school	Professional	1	Myopia	≤5	ECP	No	A	A	6	9	1	1	1	1	3	1	1	1	1	4	3	1
36	W	middle	undergraduate	Professional	0	Myopia	≤5	ECP	No	A	A	9	8	1	1	1	1	1	1	3	1	1	4	3	4
36	W	middle	undergraduate	Professional	0	None	Plano	Internet	Multipurpose solution	D	B	12	6	1	2	1	2	2	1	1	1	1	1	1	3
37	W	middle	undergraduate	Professional	0	None	Plano	Internet	Multipurpose solution	D	B	12	6	1	1	4	2	2	1	1	1	1	3	1	3
38	W	middle	undergraduate	Professional	0	Astigmatism	≤5	ECP	Multipurpose solution	B	B	5	6	2	3	1	1	1	3	1	1	3	4	1	4
38	W	middle	undergraduate	Professional	0	None	Plano	Internet	Multipurpose solution	D	B	5	6	1	1	1	1	1	3	3	2	1	4	1	4
38	W	middle	undergraduate	Professional	0	None	Plano	Internet	Multipurpose solution	D	B	6	7	1	1	1	2	1	3	3	1	1	4	1	4
38	W	middle	undergraduate	Professional	0	None	Plano	Internet	Multipurpose solution	D	B	7	7	1	1	1	1	1	1	1	1	1	1	1	3
39	W	middle	undergraduate	Professional	0	None	Plano	Internet	Multipurpose solution	D	B	7	7	1	1	1	2	1	1	3	2	1	1	3	3
39	M	middle	undergraduate	Professional	1	Myopia	≤5	ECP	Multipurpose solution	A	B	16	10	1	1	1	2	2	1	1	2	1	4	1	1
39	W	north	undergraduate	Professional	0	Astigmatism	≤5	ECP	No	B	A	24	9	1	2	2	1	1	2	2	2	2	4	2	1
39	W	middle	undergraduate	Professional	1	Myopia	≥5	ECP	Multipurpose solution	A	C	72	6	1	2	1	1	3	1	1	1	4	3	1	4
39	W	middle	undergraduate	Professional	1	Astigmatism	≤5	ECP	No	B	A	72	6	1	2	1	1	3	1	1	1	4	3	4	1
40	W	middle	undergraduate	Professional	1	Astigmatism	≤5	ECP	Multipurpose solution	B	B	1	12	1	1	4	2	2	1	4	1	1	2	1	1
40	m	north	undergraduate	Professional	1	Myopia	≤5	ECP	No	A	A	24	7	1	1	1	1	2	1	1	1	1	4	4	4
41	m	middle	undergraduate	Professional	0	Myopia	≤5	ECP	No	A	A	12	8	2	1	1	1	2	1	2	1	1	4	4	4
41	W	south	undergraduate	Professional	1	Astigmatism	≤5	ECP	Multipurpose solution	B	B	24	8	1	1	1	2	2	1	1	1	1	4	1	4
42	W	middle	undergraduate	Professional	0	None	Plano	Internet	No	D	A	1	12	1	3	4	1	1	4	4	1	3	2	4	4
42	W	middle	undergraduate	Professional	0	None	Plano	Internet	Multipurpose solution	D	B	12	8	1	1	1	2	1	1	1	2	1	1	1	4
42	M	middle	undergraduate	Professional	0	Myopia	≤5	ECP	Multipurpose solution	A	B	16	10	1	1	4	2	1	1	1	1	1	1	1	1
42	M	middle	undergraduate	Professional	0	Myopia	≤5	ECP	Multipurpose solution	A	B	16	10	1	1	4	2	2	1	1	2	1	1	1	1
43	W	middle	undergraduate	Professional	1	Astigmatism	≤5	ECP	Multipurpose solution	B	B	6	8	1	3	4	1	3	1	3	2	1	3	1	1
43	W	middle	undergraduate	Clerical	0	Astigmatism	≤5	ECP	Multipurpose solution	B	B	6	7	1	3	3	2	1	3	3	1	1	3	2	1
43	W	middle	undergraduate	Clerical	0	None	Plano	Internet	Multipurpose solution	D	B	24	4	1	1	1	2	1	1	1	1	1	1	2	3
43	W	middle	postgraduate	Clerical	0	Myopia	≥5	ECP	Multipurpose solution	A	C	24	8	1	2	2	1	2	2	2	2	2	1	2	1
44	W	middle	postgraduate	Clerical	0	Myopia	≤5	ECP	No	A	A	6	6	1	1	1	2	1	1	3	1	4	4	4	1
44	W	north	undergraduate	Clerical	0	Astigmatism	≤5	ECP	Multipurpose solution	B	B	12	6	1	2	1	2	2	2	4	1	1	4	1	1
44	W	north	undergraduate	Clerical	1	Hyperopia	≤5	ECP	No	A	A	24	6	1	1	1	3	3	3	2	2	1	4	4	3
45	M	middle	undergraduate	Skilled	1	Hyperopia	≤5	ECP	No	A	A	4	4	1	1	1	2	2	1	1	1	1	4	3	4
45	W	middle	high school	Skilled	0	Hyperopia	≤5	ECP	No	A	A	8	6	1	1	1	2	2	1	1	1	1	4	4	1
45	M	south	undergraduate	Skilled	0	Hyperopia	≤5	ECP	No	A	A	12	6	1	1	1	1	1	3	1	1	1	4	2	1
45	W	middle	undergraduate	Skilled	0	None	Plano	Internet	Multipurpose solution	D	B	48	7	1	3	4	2	1	1	1	1	4	3	1	3
46	W	middle	undergraduate	Skilled	0	None	Plano	Internet	Multipurpose solution	D	B	6	6	1	1	1	2	1	1	1	1	1	1	3	4
46	W	middle	undergraduate	Skilled	0	Hyperopia	≤5	ECP	Multipurpose solution	E	B	6	7	1	3	3	2	2	3	3	1	1	3	2	1
46	W	middle	undergraduate	Skilled	1	None	Plano	Internet	Multipurpose solution	D	B	12	6	1	1	1	2	3	1	2	1	1	4	1	3
27	M	north	undergraduate	Skilled	0	Astigmatism	≥5	ECP	Multipurpose solution	C	C	24	9	1	1	4	1	1	3	3	1	2	2	2	1
46	W	north	undergraduate	Skilled	0	Astigmatism	≤5	ECP	No	B	A	24	8	1	2	2	3	1	2	2	2	2	4	2	1
46	W	middle	undergraduate	Skilled	0	None	Plano	Internet	Multipurpose solution	D	B	48	7	1	3	1	2	1	1	1	1	4	3	1	3
47	W	middle	undergraduate	Skilled	1	None	Plano	Internet	Multipurpose solution	D	B	12	6	1	1	1	2	2	1	1	1	1	4	3	2
47	W	middle	undergraduate	Skilled	1	None	Plano	Internet	Multipurpose solution	D	B	16	10	2	1	1	2	3	1	1	1	1	4	1	3
47	W	middle	postgraduate	Skilled	1	Hyperopia	≤5	ECP	Multipurpose solution	E	B	24	8	1	2	3	2	2	2	1	3	3	2	3	3
47	M	middle	postgraduate	Skilled	0	Astigmatism	≤5	ECP	No	B	A	72	6	1	2	1	1	2	3	1	1	4	3	4	1
48	W	middle	undergraduate	Unemployed	0	None	Plano	Internet	Multipurpose solution	D	B	8	6	1	1	1	2	1	1	1	2	1	1	1	3
48	W	middle	undergraduate	Unemployed	0	None	Plano	Internet	Multipurpose solution	D	B	9	8	1	1	4	2	1	1	1	2	1	1	3	4
48	W	middle	undergraduate	Unemployed	0	Hyperopia	≤5	ECP	No	A	A	48	7	1	3	1	2	1	1	1	1	4	3	1	1
49	M	middle	undergraduate	Unemployed	0	Hyperopia	≤5	ECP	No	A	A	4	4	1	1	4	2	1	1	1	1	1	4	3	4
49	W	middle	undergraduate	Unemployed	0	None	Plano	Internet	Multipurpose solution	D	B	8	6	2	3	1	2	2	3	1	1	1	1	3	3
49	W	middle	undergraduate	Unemployed	0	None	Plano	Internet	Multipurpose solution	D	B	9	8	1	3	1	1	2	1	1	1	1	1	3	4
49	W	middle	undergraduate	Unemployed	0	Hyperopia	≤5	ECP	Multipurpose solution	E	B	9	8	1	1	4	1	1	1	3	1	1	1	3	4
29	M	north	undergraduate	Professional	1	Astigmatism	≥5	ECP	Multipurpose solution	C	C	12	7	1	2	2	3	2	1	4	1	1	4	2	3
49	M	middle	undergraduate	Unemployed	0	Hyperopia	≤5	ECP	No	A	A	22	5	1	1	1	1	1	1	1	2	1	4	3	2
49	W	middle	undergraduate	Unemployed	0	None	Plano	Internet	Multipurpose solution	D	B	24	6	2	1	2	2	1	1	1	1	1	1	3	2
49	W	middle	undergraduate	Unemployed	0	None	Plano	Beauty center	Multipurpose solution	D	B	48	7	1	1	1	2	1	1	1	2	4	3	3	2
49	M	middle	undergraduate	Unemployed	1	Hyperopia	≤5	ECP	Multipurpose solution	E	B	48	9	1	2	2	2	2	1	1	1	3	3	1	1
49	W	middle	undergraduate	Unemployed	1	Astigmatism	≤5	ECP	No	B	A	72	6	1	2	4	3	2	3	1	1	3	3	1	1
50	W	middle	undergraduate	Skilled	1	Hyperopia	≤5	ECP	No	A	A	4	4	2	1	1	2	2	1	1	2	1	4	3	4
50	W	middle	undergraduate	Skilled	0	None	Plano	Beauty center	Multipurpose solution	D	B	8	6	2	1	4	2	1	2	1	1	1	4	1	3
50	W	middle	undergraduate	Skilled	0	None	Plano	Beauty center	Multipurpose solution	D	B	8	7	1	1	1	2	1	3	3	1	1	1	1	4
50	W	middle	high school	Skilled	0	None	Plano	Beauty center	Multipurpose solution	D	B	9	8	1	1	1	2	1	1	4	1	1	1	3	2
50	M	middle	undergraduate	Skilled	0	Myopia	≤5	ECP	Multipurpose solution	A	B	12	6	2	1	1	1	2	3	1	1	1	1	1	1
50	W	middle	high school	Skilled	1	None	Plano	Beauty center	Multipurpose solution	D	B	18	6	1	1	4	2	2	1	1	1	1	4	1	3
50	M	middle	undergraduate	Skilled	0	Myopia	≤5	ECP	Multipurpose solution	A	B	18	6	2	3	1	1	1	1	1	1	1	1	1	1
50	W	middle	postgraduate	Skilled	0	None	Plano	Beauty center	Multipurpose solution	D	B	24	4	1	1	1	2	1	1	1	1	1	1	2	3
50	W	north	undergraduate	Skilled	0	Myopia	≥5	ECP	Multipurpose solution	A	C	24	7	1	2	2	1	2	2	2	2	2	1	2	1
50	M	south	postgraduate	Skilled	1	Myopia	≤5	ECP	Multipurpose solution	A	B	48	5	1	2	2	2	2	4	2	2	3	3	1	2
50	M	middle	undergraduate	Skilled	1	Astigmatism	≤5	ECP	Multipurpose solution	B	B	48	9	1	1	1	2	2	1	2	2	3	3	3	4
50	W	middle	undergraduate	Skilled	1	Myopia	≥5	ECP	Multipurpose solution	A	C	60	8	1	2	2	3	2	4	2	2	4	3	1	2
50	W	middle	postgraduate	Skilled	0	None	Plano	Beauty center	Multipurpose solution	D	B	60	4	1	2	2	2	1	1	1	1	3	3	3	2
50	W	middle	undergraduate	Skilled	0	None	Plano	Beauty center	Multipurpose solution	D	B	60	4	1	2	2	2	1	1	1	1	3	3	3	2
51	W	middle	undergraduate	Unemployed	0	None	Plano	Beauty center	Multipurpose solution	D	B	6	6	1	1	1	2	1	1	1	1	1	1	1	3
51	W	middle	undergraduate	Unemployed	0	None	Plano	Beauty center	Multipurpose solution	D	B	8	6	1	1	1	2	1	1	1	1	1	1	1	3
52	W	middle	undergraduate	Unemployed	0	None	Plano	Beauty center	Multipurpose solution	D	B	6	6	1	1	1	2	1	1	1	1	1	1	1	4
53	W	middle	undergraduate	Unemployed	0	Myopia	≤5	ECP	Multipurpose solution	A	B	6	6	1	1	1	2	1	1	1	1	1	1	1	1
55	W	middle	undergraduate	Retired	0	Myopia	≤5	ECP	Multipurpose solution	A	B	6	6	1	1	1	2	1	1	1	1	1	1	1	1
55	W	middle	undergraduate	Retired	0	Myopia	≤5	ECP	Multipurpose solution	A	B	6	6	1	1	1	2	1	1	1	1	1	1	1	1
55	W	middle	undergraduate	Retired	0	Myopia	≤5	ECP	Multipurpose solution	A	B	8	6	1	1	1	2	1	1	1	1	1	1	1	1
54	W	middle	undergraduate	Retired	0	Myopia	≤5	ECP	Multipurpose solution	A	B	6	6	1	1	1	2	1	1	1	1	1	1	1	1
51	W	middle	undergraduate	Unemployed	0	Hyperopia	≤5	ECP	Multipurpose solution	E	B	8	6	1	1	1	2	1	1	1	1	1	1	1	1
55	W	middle	undergraduate	Retired	0	Myopia	≤5	ECP	Multipurpose solution	A	B	6	6	1	1	1	2	1	1	1	1	1	1	1	1
25.4904	M=234											19.807	6.78058
7.74522	0.280576											16.2379	1.60014
	W=600
	0.719424
